# Supplementary material for: 3-Meth­oxy-4-[3-(2-methyl-4-nitro-1H-imidazol-1-yl)prop­oxy]benzaldehyde
Source: Acta Crystallogr Sect E Struct Rep Online. 2009 Aug 15;65(Pt 9):o2164. doi: 10.1107/S1600536809031894 (PMC2969872; doi:10.1107/S1600536809031894)
Supplement: Supplementary file 2 [file e-65-o2164-Isup2.hkl]

# 
# h,k,l, Fc-squared, Fo-squared, sigma(Fo-squared) and status flag 
# 
data_I
_shelx_title ' 123 in P2(1)/n' 
_shelx_refln_list_code          4 
_shelx_F_calc_maximum      310.96 
_exptl_crystal_F_000       672.00 
_reflns_d_resolution_high  0.7817 
 
loop_ 
 _symmetry_equiv_pos_as_xyz 
 'x, y, z' 
 '-x+1/2, y+1/2, -z+1/2' 
 '-x, -y, -z' 
 'x-1/2, -y-1/2, z-1/2' 
 
_cell_length_a     9.4885 
_cell_length_b    13.0478 
_cell_length_c    12.7452 
_cell_angle_alpha  90.000 
_cell_angle_beta  101.120 
_cell_angle_gamma  90.000 
 
_shelx_F_squared_multiplier     1.000 
 
loop_ 
 _refln_index_h 
 _refln_index_k 
 _refln_index_l 
 _refln_F_squared_calc 
 _refln_F_squared_meas 
 _refln_F_squared_sigma 
 _refln_observed_status 
   2   0   0      742.69      720.79     10.82 o 
   4   0   0      323.55      314.84      5.47 o 
   6   0   0      481.17      490.98      8.39 o 
   8   0   0      536.45      495.52     14.45 o 
  10   0   0        4.37        3.10      3.53 o 
   1   1   0       54.73       51.24      1.07 o 
   2   1   0       40.29       37.06      0.83 o 
   3   1   0       82.15       68.54      1.83 o 
   4   1   0       61.44       52.77      1.25 o 
   5   1   0       62.15       55.04      1.60 o 
   6   1   0       54.46       42.61      1.64 o 
   7   1   0      139.52      134.95      6.49 o 
   8   1   0      714.19      677.94     13.76 o 
   9   1   0       25.95       24.53      2.98 o 
  10   1   0        0.89       -2.34      2.34 o 
  11   1   0        9.84        9.82      3.13 o 
   0   2   0     1609.11     1592.20     32.43 o 
   1   2   0     1113.43     1084.62     12.94 o 
   2   2   0      193.96      190.88      9.20 o 
   3   2   0      808.64      782.34      9.70 o 
   4   2   0        0.80        0.86      0.50 o 
   5   2   0      111.24      121.12      2.04 o 
   6   2   0       12.49       16.97      1.57 o 
   7   2   0       87.77       92.38      3.62 o 
   8   2   0        4.05        5.45      2.00 o 
   9   2   0        4.55        2.95      2.15 o 
  10   2   0        3.75        3.00      2.55 o 
  11   2   0       53.41       61.92      4.52 o 
   1   3   0      364.78      393.29      4.47 o 
   2   3   0      913.75      951.14     14.86 o 
   3   3   0     1928.87     1990.08     23.63 o 
   4   3   0      131.95      135.40      2.45 o 
   5   3   0      400.35      392.85      5.88 o 
   6   3   0       13.66       13.62      1.35 o 
   7   3   0       13.40       10.13      1.91 o 
   8   3   0       89.09       87.24      4.13 o 
   9   3   0       13.30       21.79      3.31 o 
  10   3   0        2.29        2.84      2.58 o 
  11   3   0       36.28       33.01      6.15 o 
   0   4   0     1467.24     1417.15     36.73 o 
   1   4   0        1.33        0.24      0.38 o 
   2   4   0      129.83      109.13      2.13 o 
   3   4   0      681.66      698.57     14.34 o 
   4   4   0      233.88      231.10      3.78 o 
   5   4   0        8.93        5.96      1.02 o 
   6   4   0      391.63      375.75      7.81 o 
   7   4   0       10.47       10.27      2.07 o 
   8   4   0       26.91       30.13      6.37 o 
   9   4   0        2.90        0.84      2.13 o 
  10   4   0        2.87        5.28      2.76 o 
  11   4   0       21.01       26.18      5.63 o 
   1   5   0      720.61      723.37      9.21 o 
   2   5   0      176.20      185.76      3.10 o 
   3   5   0       91.42      118.25      2.49 o 
   4   5   0     3362.62     3697.40     53.39 o 
   5   5   0       61.22       72.87      2.01 o 
   6   5   0      159.41      141.87      3.31 o 
   7   5   0       20.83       25.89      2.57 o 
   8   5   0       29.42       27.74      3.74 o 
   9   5   0       44.48       41.37      3.37 o 
  10   5   0       75.98       66.38      3.98 o 
  11   5   0        4.61        7.96      3.43 o 
   0   6   0     8375.15     9037.78    277.74 o 
   1   6   0      379.47      324.75      8.14 o 
   2   6   0      440.41      518.78      6.24 o 
   3   6   0      466.78      488.51      6.06 o 
   4   6   0      340.71      388.41      5.99 o 
   5   6   0       35.89       40.19      2.03 o 
   6   6   0      392.21      398.66      8.14 o 
   7   6   0        0.26       -0.89      1.73 o 
   8   6   0       10.44        9.40      2.34 o 
   9   6   0       37.28       48.59      3.96 o 
  10   6   0      107.04      112.10      5.22 o 
  11   6   0       15.39       12.56      5.25 o 
   1   7   0      837.87      942.23     12.05 o 
   2   7   0      581.77      679.83      7.97 o 
   3   7   0        6.50        5.13      0.87 o 
   4   7   0       81.94       77.16      2.08 o 
   5   7   0       56.79       56.17      2.09 o 
   6   7   0        0.95        1.62      1.57 o 
   7   7   0      184.59      194.01      4.41 o 
   8   7   0       71.04       68.81      6.24 o 
   9   7   0       27.28       43.28      8.17 o 
  10   7   0      120.88      125.06      7.74 o 
   0   8   0       26.11       23.40      2.84 o 
   1   8   0       86.90       74.74      3.27 o 
   2   8   0      316.71      317.40      4.45 o 
   3   8   0      416.31      434.67      5.78 o 
   4   8   0       22.55       26.88      2.00 o 
   5   8   0       55.32       49.45      1.80 o 
   6   8   0      139.85      130.16      4.31 o 
   7   8   0       35.21       43.07      2.38 o 
   8   8   0        0.04       -2.58      2.92 o 
   9   8   0        1.52       -1.20      3.87 o 
  10   8   0       94.43       95.39      7.23 o 
   1   9   0       36.34       33.06      3.10 o 
   2   9   0      247.21      262.40      4.91 o 
   3   9   0      117.83      116.20      2.49 o 
   4   9   0       72.70       68.03      2.05 o 
   5   9   0       20.07       16.73      2.32 o 
   6   9   0       12.51       11.83      2.14 o 
   7   9   0        1.99        0.47      1.84 o 
   8   9   0        0.25        1.25      2.43 o 
   9   9   0        1.62        1.43      2.75 o 
  10   9   0        0.34       -2.42      3.22 o 
   0  10   0     2409.67     2446.06     52.38 o 
   1  10   0       91.57       76.01      3.41 o 
   2  10   0      138.78      123.57      3.76 o 
   3  10   0      302.26      306.32      5.67 o 
   4  10   0       39.77       39.77      2.17 o 
   5  10   0        4.44        4.30      2.10 o 
   6  10   0      434.31      428.88      9.45 o 
   7  10   0       14.15       13.70      2.80 o 
   8  10   0        2.15        8.60      4.04 o 
   9  10   0       21.46       25.63      5.42 o 
   1  11   0        7.63        1.99      1.58 o 
   2  11   0     1343.41     1302.68     21.44 o 
   3  11   0       68.05       68.37      2.61 o 
   4  11   0      133.55      138.75      3.78 o 
   5  11   0       35.78       26.96      3.00 o 
   6  11   0       27.61       21.53      3.04 o 
   7  11   0       31.94       39.21      3.79 o 
   8  11   0        7.29        2.24      3.70 o 
   0  12   0       87.64       57.29      4.56 o 
   1  12   0        2.16       -0.44      2.00 o 
   2  12   0      541.97      505.94     10.43 o 
   3  12   0       13.02       13.86      2.01 o 
   4  12   0        0.09       -1.70      1.70 o 
   5  12   0       15.66       11.52      2.73 o 
   6  12   0      265.41      252.23      7.48 o 
   7  12   0       23.14       15.30      3.25 o 
   8  12   0        1.21       -4.47      4.47 o 
   1  13   0       21.98       32.62      3.31 o 
   2  13   0       46.06       37.29      3.31 o 
   3  13   0      136.58      144.80      4.12 o 
   4  13   0        0.02       -1.85      1.85 o 
   5  13   0        4.32        2.36      2.65 o 
   6  13   0        3.28        5.61      2.89 o 
   7  13   0        1.27        1.29      3.19 o 
   0  14   0       18.21       23.05      3.96 o 
   1  14   0        3.14       -0.31      2.14 o 
   2  14   0        0.09       -0.40      2.22 o 
   3  14   0        1.80        2.49      2.40 o 
   4  14   0       38.26       45.23      5.41 o 
   5  14   0        0.34        1.21      3.87 o 
   6  14   0        6.24        2.83      3.16 o 
   1  15   0        1.13        3.20      3.10 o 
   2  15   0       57.95       70.01      3.98 o 
   3  15   0      105.87      117.48      5.14 o 
   4  15   0        5.22        6.45      4.47 o 
   5  15   0       10.85        4.99      4.64 o 
   0  16   0       46.71       59.95      6.71 o 
   1  16   0       16.14       24.84      3.65 o 
   2  16   0        4.37        1.04      2.97 o 
   3  16   0       13.24        6.59      3.28 o 
 -11   0   1       13.03        8.00      3.96 o 
  -9   0   1        0.01       -0.43      2.84 o 
  -7   0   1      544.56      575.43     15.40 o 
  -5   0   1       91.34       84.90      3.96 o 
  -3   0   1     3329.35     3476.67     70.79 o 
  -1   0   1    10374.13    10630.00    217.70 o 
   1   0   1      360.79      321.86      9.63 o 
   3   0   1     3879.82     3991.89     60.94 o 
   5   0   1      304.24      290.59      5.53 o 
   7   0   1       84.74       87.39      5.07 o 
   9   0   1       60.41       61.59      4.90 o 
  11   0   1        0.07        1.55      4.21 o 
 -12   1   1       21.85       30.67      4.13 o 
 -11   1   1        0.25       -2.40      2.69 o 
 -10   1   1       52.80       57.43      4.09 o 
  -9   1   1        0.20       -0.54      1.81 o 
  -8   1   1      229.85      232.99      6.14 o 
  -7   1   1        4.00        5.56      1.67 o 
  -6   1   1      384.79      349.65      6.37 o 
  -5   1   1      769.06      849.35     10.99 o 
  -4   1   1       76.26       76.96      1.77 o 
  -3   1   1        2.22        2.89      0.54 o 
  -2   1   1     4392.99     4346.63     52.14 o 
  -1   1   1    13585.39    13208.66    169.38 o 
   0   1   1        9.92        9.70      0.45 o 
   1   1   1        3.19        2.22      0.33 o 
   2   1   1     1734.04     1805.49     21.29 o 
   3   1   1       63.29       56.17      1.39 o 
   4   1   1        0.14        0.46      0.92 o 
   5   1   1      363.35      362.98      4.67 o 
   6   1   1      142.34      140.91      2.48 o 
   7   1   1      389.50      389.64      8.39 o 
   8   1   1       86.41       89.49      3.86 o 
   9   1   1       21.01       31.49      3.28 o 
  10   1   1       22.67       24.60      3.42 o 
  11   1   1        0.01       -3.52      3.87 o 
 -11   2   1        0.11       -0.44      2.71 o 
 -10   2   1        0.04       -0.85      2.28 o 
  -9   2   1       69.59       72.98      3.71 o 
  -8   2   1      107.46      105.52      4.01 o 
  -7   2   1       87.16       77.13      3.22 o 
  -6   2   1       58.96       60.09      1.86 o 
  -5   2   1        0.00        0.93      1.24 o 
  -4   2   1       27.60       31.38      1.17 o 
  -3   2   1       40.75       36.42      0.84 o 
  -2   2   1     7523.13     7750.78     89.47 o 
  -1   2   1     3356.18     3642.17     49.20 o 
   0   2   1       39.36       47.65      1.62 o 
   1   2   1       63.99       61.82      1.55 o 
   2   2   1     1473.35     1422.82     28.26 o 
   3   2   1     1506.49     1617.09     19.36 o 
   4   2   1     1446.15     1443.08     17.53 o 
   5   2   1        2.91        1.13      0.65 o 
   6   2   1      142.93      125.71      2.95 o 
   7   2   1      126.78      128.86      4.25 o 
   8   2   1        4.95        4.40      1.97 o 
   9   2   1       35.04       40.81      4.73 o 
  10   2   1        1.32        0.77      2.62 o 
  11   2   1        4.44        2.63      2.97 o 
 -11   3   1        0.35       -4.13      4.13 o 
 -10   3   1       15.30       17.63      2.98 o 
  -9   3   1      104.81      101.86      4.35 o 
  -8   3   1      152.28      159.63      5.01 o 
  -7   3   1       35.57       39.50      4.04 o 
  -6   3   1        7.45        7.54      1.14 o 
  -5   3   1       70.79       82.73      2.25 o 
  -4   3   1      273.18      275.21      3.56 o 
  -3   3   1        0.06        1.08      0.50 o 
  -2   3   1       11.46        9.76      0.81 o 
  -1   3   1       20.54       14.75      0.63 o 
   0   3   1     9915.27    10271.17    102.69 o 
   1   3   1      264.12      224.64     13.73 o 
   2   3   1     4769.22     4979.83     57.62 o 
   3   3   1       78.83       78.07      2.15 o 
   4   3   1       95.17       80.51      1.92 o 
   5   3   1       12.22       15.54      1.03 o 
   6   3   1      154.75      163.00      3.55 o 
   7   3   1       23.37       25.84      2.52 o 
   8   3   1        0.26        2.32      1.82 o 
   9   3   1       24.03       22.56      3.04 o 
  10   3   1        0.12       -0.26      2.45 o 
  11   3   1      105.92      119.23      5.56 o 
 -11   4   1       29.70       37.44      4.17 o 
 -10   4   1      111.63      111.37      4.83 o 
  -9   4   1      295.46      316.18      8.02 o 
  -8   4   1       84.86       89.96      3.79 o 
  -7   4   1      109.54      114.32      3.94 o 
  -6   4   1      224.09      208.33      4.00 o 
  -5   4   1       91.18       80.72      1.69 o 
  -4   4   1      496.01      530.10     10.24 o 
  -3   4   1      143.76      155.17      3.33 o 
  -2   4   1     2865.93     3121.81     31.69 o 
  -1   4   1      840.81      846.24      9.13 o 
   0   4   1       83.77       72.51      1.34 o 
   1   4   1      152.82      154.63      2.59 o 
   2   4   1      520.56      556.64      7.40 o 
   3   4   1      941.31      995.08     12.54 o 
   4   4   1     1865.32     1957.77     28.99 o 
   5   4   1       13.19       17.02      1.54 o 
   6   4   1        5.91        9.06      1.51 o 
   7   4   1        6.17        5.07      2.75 o 
   8   4   1       36.99       33.85      3.13 o 
   9   4   1       24.96       26.75      3.19 o 
  10   4   1       65.33       75.74      4.22 o 
  11   4   1       45.63       63.61      5.32 o 
 -11   5   1      244.09      264.32     11.61 o 
 -10   5   1       46.25       54.00      4.39 o 
  -9   5   1      104.78      105.91      4.55 o 
  -8   5   1       23.52       32.87      3.02 o 
  -7   5   1        0.01        0.29      1.54 o 
  -6   5   1       45.46       36.29      1.78 o 
  -5   5   1        2.90        3.50      0.85 o 
  -4   5   1      388.12      409.50      7.27 o 
  -3   5   1      294.22      268.97      3.69 o 
  -2   5   1     1242.10     1290.70     13.77 o 
  -1   5   1       12.46        6.66      0.65 o 
   0   5   1        4.58        3.33      0.60 o 
   1   5   1     1482.43     1475.46     15.46 o 
   2   5   1       86.53       76.57      1.90 o 
   3   5   1       30.75       26.25      1.30 o 
   4   5   1      514.27      511.25      7.30 o 
   5   5   1     1093.76     1038.73     16.51 o 
   6   5   1       51.07       40.59      2.40 o 
   7   5   1        2.02        1.35      1.37 o 
   8   5   1        0.31        2.12      2.12 o 
   9   5   1        2.33       -0.76      2.28 o 
  10   5   1       12.77       18.08      3.34 o 
  11   5   1      202.02      205.20      7.30 o 
 -11   6   1        5.15        0.77      4.47 o 
 -10   6   1       63.68       75.43      6.45 o 
  -9   6   1      360.93      376.90      9.13 o 
  -8   6   1       54.01       51.87      3.21 o 
  -7   6   1        3.15        2.16      1.69 o 
  -6   6   1       20.38       14.88      1.60 o 
  -5   6   1        3.08        2.65      1.54 o 
  -4   6   1        0.92       -0.31      0.73 o 
  -3   6   1     2006.65     2172.08     22.70 o 
  -2   6   1     1363.83     1591.54     16.90 o 
  -1   6   1       52.31       53.63      1.36 o 
   0   6   1       96.06       73.87      2.65 o 
   1   6   1        2.10        0.39      0.52 o 
   2   6   1      442.74      445.27     10.88 o 
   3   6   1      319.36      335.96      5.29 o 
   4   6   1        1.34        1.05      1.05 o 
   5   6   1      278.19      288.54      8.16 o 
   6   6   1      177.47      180.54      7.40 o 
   7   6   1        5.80       11.00      2.13 o 
   8   6   1       21.31       27.44      3.03 o 
   9   6   1       54.50       57.13      5.46 o 
  10   6   1       39.62       55.16      4.59 o 
 -10   7   1        1.27        1.46      4.30 o 
  -9   7   1        5.65        2.32      3.53 o 
  -8   7   1        0.00        1.00      2.11 o 
  -7   7   1      174.86      184.26      4.40 o 
  -6   7   1      208.56      187.20      4.12 o 
  -5   7   1      213.92      236.91      3.82 o 
  -4   7   1      177.82      189.05      3.20 o 
  -3   7   1        0.60        0.95      0.78 o 
  -2   7   1     1145.28     1221.14     13.39 o 
  -1   7   1       34.64       37.07      1.55 o 
   0   7   1     3396.71     3592.30     42.41 o 
   1   7   1      645.39      678.74      7.79 o 
   2   7   1     1259.75     1317.47     24.39 o 
   3   7   1      136.35      154.93      3.27 o 
   4   7   1      216.15      230.73      4.29 o 
   5   7   1       72.83       69.02      2.62 o 
   6   7   1       14.67        5.98      3.10 o 
   7   7   1       64.76       60.34      3.48 o 
   8   7   1      116.84      113.33      4.53 o 
   9   7   1       23.66       36.87      6.28 o 
  10   7   1        0.07       -2.02      4.26 o 
 -10   8   1        5.39        3.04      2.83 o 
  -9   8   1      119.71      120.23      5.04 o 
  -8   8   1       18.66       14.81      2.68 o 
  -7   8   1      213.29      190.92      4.50 o 
  -6   8   1       90.71       86.63      7.68 o 
  -5   8   1        4.55        2.74      1.07 o 
  -4   8   1      243.62      225.75      3.73 o 
  -3   8   1       21.17       21.85      1.25 o 
  -2   8   1      676.54      654.76      7.91 o 
  -1   8   1       62.58       50.65      1.89 o 
   0   8   1       14.31       14.10      1.40 o 
   1   8   1       87.22       87.13      1.82 o 
   2   8   1      142.35      127.14      2.76 o 
   3   8   1      113.29      103.43      2.26 o 
   4   8   1      276.68      283.32      5.14 o 
   5   8   1       52.97       53.00      2.17 o 
   6   8   1      168.67      156.51      4.82 o 
   7   8   1       25.82       18.58      3.96 o 
   8   8   1       31.19       33.12      4.39 o 
   9   8   1      198.29      190.80      6.47 o 
  10   8   1        0.80        4.21      4.47 o 
 -10   9   1        7.72        7.89      3.36 o 
  -9   9   1       23.68       28.35      4.60 o 
  -8   9   1        3.16        0.86      2.62 o 
  -7   9   1      110.27      100.21      4.22 o 
  -6   9   1       19.34       26.13      4.33 o 
  -5   9   1      117.14      118.20      3.62 o 
  -4   9   1       42.45       37.16      1.61 o 
  -3   9   1       57.73       61.00      1.88 o 
  -2   9   1       32.21       31.29      1.69 o 
  -1   9   1       26.08       32.00      1.89 o 
   0   9   1      142.50      130.79      3.06 o 
   1   9   1      115.40      109.54      2.81 o 
   2   9   1       90.05       84.64      6.41 o 
   3   9   1        1.80       -1.08      1.17 o 
   4   9   1        9.45        6.28      1.46 o 
   5   9   1      120.26      122.44      3.31 o 
   6   9   1        4.25        3.78      2.00 o 
   7   9   1       36.27       38.85      4.26 o 
   8   9   1        3.10        4.82      3.87 o 
   9   9   1       73.79       80.34      6.19 o 
  -9  10   1       12.41        8.60      4.64 o 
  -8  10   1       40.79       38.71      5.25 o 
  -7  10   1      352.92      361.48      8.68 o 
  -6  10   1      228.30      215.28      7.35 o 
  -5  10   1       62.32       57.24      3.22 o 
  -4  10   1      299.56      314.17     10.11 o 
  -3  10   1      162.95      183.36      4.13 o 
  -2  10   1      228.75      210.43      4.40 o 
  -1  10   1        0.11        0.52      1.24 o 
   0  10   1      608.10      608.71     11.31 o 
   1  10   1      555.94      537.61      8.27 o 
   2  10   1      655.55      666.82      9.87 o 
   3  10   1        5.22        3.46      1.66 o 
   4  10   1      326.92      319.38      5.95 o 
   5  10   1       64.06       69.15      3.44 o 
   6  10   1       11.26        9.19      2.52 o 
   7  10   1       13.49        8.28      3.91 o 
   8  10   1        1.84        3.87      4.13 o 
   9  10   1      202.08      206.00      9.98 o 
  -9  11   1        0.24        0.52      4.82 o 
  -8  11   1       78.99       85.76      6.54 o 
  -7  11   1      238.32      233.03      6.89 o 
  -6  11   1      125.74      128.54      7.57 o 
  -5  11   1       84.85       72.62      3.71 o 
  -4  11   1        1.82        1.85      1.67 o 
  -3  11   1        1.57        1.16      1.47 o 
  -2  11   1      355.70      347.26      6.34 o 
  -1  11   1        8.03        6.59      1.65 o 
   0  11   1      168.10      153.48      4.77 o 
   1  11   1     5457.40     5428.63     64.29 o 
   2  11   1        4.36        3.92      1.50 o 
   3  11   1       12.02        5.04      2.70 o 
   4  11   1       10.12       12.46      2.86 o 
   5  11   1       32.63       27.44      3.07 o 
   6  11   1       28.39       26.51      3.13 o 
   7  11   1        0.31       -2.16      2.52 o 
   8  11   1      107.68      121.02      7.66 o 
  -8  12   1        5.32        4.39      4.82 o 
  -7  12   1       63.52       60.58      3.92 o 
  -6  12   1        3.01        3.41      2.68 o 
  -5  12   1        0.32       -1.18      2.28 o 
  -4  12   1       37.18       36.41      3.34 o 
  -3  12   1       24.42       21.68      2.18 o 
  -2  12   1        4.86        3.64      1.55 o 
  -1  12   1      104.97      120.74      4.38 o 
   0  12   1        0.37       -1.76      1.76 o 
   1  12   1      271.60      253.42      6.60 o 
   2  12   1        1.93        0.50      1.45 o 
   3  12   1        9.08        8.88      3.77 o 
   4  12   1       75.28       80.56      3.07 o 
   5  12   1       15.54       13.12      2.80 o 
   6  12   1        0.33       -1.98      3.70 o 
   7  12   1        5.54        8.59      3.01 o 
   8  12   1        0.00       -0.69      4.47 o 
  -7  13   1        3.32        0.83      3.78 o 
  -6  13   1        2.19       -0.13      2.88 o 
  -5  13   1        0.95        1.81      2.55 o 
  -4  13   1        4.66        4.84      1.96 o 
  -3  13   1       56.70       54.56      2.76 o 
  -2  13   1        0.57        0.62      1.67 o 
  -1  13   1       41.95       41.22      3.05 o 
   0  13   1       29.40       31.25      3.04 o 
   1  13   1      243.84      248.86      6.81 o 
   2  13   1       40.46       47.66      3.22 o 
   3  13   1        4.42        4.46      2.22 o 
   4  13   1        0.08        0.10      1.93 o 
   5  13   1       21.89       28.21      4.99 o 
   6  13   1        5.91        2.74      3.18 o 
   7  13   1        3.98        7.10      3.41 o 
  -6  14   1        1.68       -0.56      7.05 o 
  -5  14   1        7.25        5.28      3.10 o 
  -4  14   1       34.95       47.88      5.10 o 
  -3  14   1       16.69       23.29      6.16 o 
  -2  14   1        0.00        0.57      2.25 o 
  -1  14   1       61.47       62.79      3.60 o 
   0  14   1       16.39       19.36      2.89 o 
   1  14   1        1.20       -1.13      2.41 o 
   2  14   1        0.33        0.86      3.57 o 
   3  14   1       14.79       16.94      2.78 o 
   4  14   1        0.83       -0.37      2.55 o 
   5  14   1        5.20        3.96      4.39 o 
   6  14   1       16.09       17.29      5.42 o 
  -5  15   1        3.55        7.79      3.22 o 
  -4  15   1       16.75       13.93      4.64 o 
  -3  15   1       53.54       69.43      5.38 o 
  -2  15   1       17.76       23.21      3.19 o 
  -1  15   1        3.52        5.64      2.64 o 
   0  15   1        4.32        1.97      2.63 o 
   1  15   1       73.48       94.02      4.62 o 
   2  15   1        0.54       -1.16      2.67 o 
   3  15   1       26.04       35.77     10.45 o 
   4  15   1        5.83        2.75      4.30 o 
  -3  16   1      142.49      178.27      6.44 o 
  -2  16   1        6.20        9.50      3.66 o 
  -1  16   1        0.04       -1.59      2.85 o 
   0  16   1        0.02       -0.08      3.14 o 
   1  16   1        4.53        6.80      2.92 o 
   2  16   1        0.88       -0.33      3.66 o 
   3  16   1       25.40       40.17      6.11 o 
 -12   0   2       22.42       20.64      5.76 o 
 -10   0   2      126.66      129.97      7.14 o 
  -8   0   2       30.88       28.30      3.61 o 
  -6   0   2     6012.47     6487.84    131.95 o 
  -4   0   2      411.32      409.86     10.15 o 
  -2   0   2     1689.37     1571.59     18.87 o 
   0   0   2      409.90      345.35      7.74 o 
   2   0   2    96698.02    86012.68   1701.87 o 
   4   0   2      142.48      139.33      3.32 o 
   6   0   2       31.22       35.70      3.14 o 
   8   0   2       46.07       48.51      4.21 o 
  10   0   2        5.49        1.20      3.53 o 
 -12   1   2        5.94       12.55      5.55 o 
 -11   1   2       60.07       57.41      3.92 o 
 -10   1   2       25.26       23.44      4.30 o 
  -9   1   2       77.76       76.03      3.74 o 
  -8   1   2        3.72        1.08      1.70 o 
  -7   1   2       75.80       82.60      3.83 o 
  -6   1   2      313.87      329.57      8.77 o 
  -5   1   2      438.24      416.55      5.86 o 
  -4   1   2      214.11      217.98      3.38 o 
  -3   1   2      168.49      179.11      3.48 o 
  -2   1   2      607.37      588.95      5.69 o 
  -1   1   2        7.23        5.04      0.31 o 
   0   1   2      562.79      560.88     10.71 o 
   1   1   2      194.44      163.45      3.10 o 
   2   1   2    31073.41    31203.89    359.51 o 
   3   1   2     2755.54     2699.67     31.79 o 
   4   1   2       18.49       20.16      1.05 o 
   5   1   2      333.18      319.92      4.40 o 
   6   1   2        3.95        4.25      0.96 o 
   7   1   2       43.51       45.78      2.73 o 
   8   1   2       49.91       47.98      5.72 o 
   9   1   2        4.86        3.17      2.24 o 
  10   1   2      187.72      180.44      6.35 o 
  11   1   2        3.66       -0.95      3.10 o 
 -12   2   2        2.22        3.33      5.33 o 
 -11   2   2        9.08        4.82      3.10 o 
 -10   2   2        7.99       11.26      4.64 o 
  -9   2   2       35.02       44.34      3.22 o 
  -8   2   2       14.49       11.49      2.10 o 
  -7   2   2       70.39       63.05      2.92 o 
  -6   2   2      194.96      204.40      3.62 o 
  -5   2   2       31.69       41.39      2.04 o 
  -4   2   2     1036.74     1105.64     17.70 o 
  -3   2   2      791.26      882.08      9.39 o 
  -2   2   2     1270.04     1238.26     14.45 o 
  -1   2   2      169.89      159.89      3.27 o 
   0   2   2      136.50      131.09      2.08 o 
   1   2   2      163.67      160.36      3.07 o 
   2   2   2      273.79      249.03      3.74 o 
   3   2   2      568.58      612.57      8.05 o 
   4   2   2      201.16      179.63      3.96 o 
   5   2   2      535.37      524.27      6.50 o 
   6   2   2      146.63      154.74      2.83 o 
   7   2   2        6.93        5.91      1.92 o 
   8   2   2       36.35       43.64      3.48 o 
   9   2   2       37.35       48.67      4.60 o 
  10   2   2       49.72       56.53      4.56 o 
  11   2   2        5.00        0.73      3.10 o 
 -11   3   2      133.71      138.43      6.11 o 
 -10   3   2        2.09       -1.30      2.39 o 
  -9   3   2       34.55       30.71      3.57 o 
  -8   3   2       48.66       42.95      2.80 o 
  -7   3   2       30.46       34.59      2.31 o 
  -6   3   2      112.00      111.83      2.60 o 
  -5   3   2       24.05       29.61      1.32 o 
  -4   3   2      166.69      167.82      2.45 o 
  -3   3   2     1330.91     1485.33     19.03 o 
  -2   3   2      159.40      163.89      5.44 o 
  -1   3   2      368.72      412.35      4.19 o 
   0   3   2     4876.80     4952.70     57.37 o 
   1   3   2      422.18      420.92     10.29 o 
   2   3   2      108.97      122.48      8.95 o 
   3   3   2        0.20       -0.64      0.65 o 
   4   3   2       16.08       19.49      1.26 o 
   5   3   2      592.76      563.92      7.90 o 
   6   3   2       81.64       76.02      2.45 o 
   7   3   2       53.43       48.31      3.01 o 
   8   3   2       32.98       33.25      3.10 o 
   9   3   2        3.24        6.71      2.61 o 
  10   3   2       26.62       32.08      3.83 o 
  11   3   2        5.46        4.09      3.38 o 
 -11   4   2       28.58       27.27      5.50 o 
 -10   4   2      298.65      306.66      8.26 o 
  -9   4   2       99.18      106.12      4.40 o 
  -8   4   2        6.52        6.38      2.49 o 
  -7   4   2       35.33       31.43      2.60 o 
  -6   4   2        5.65        7.81      1.18 o 
  -5   4   2       36.34       34.22      2.02 o 
  -4   4   2     1857.35     2010.65     18.75 o 
  -3   4   2      128.10      133.81      2.53 o 
  -2   4   2      682.36      764.52      8.47 o 
  -1   4   2      380.58      378.72      4.57 o 
   0   4   2      160.41      201.16      3.09 o 
   1   4   2      142.09      135.12      2.45 o 
   2   4   2      848.14      845.23     16.04 o 
   3   4   2       45.84       38.11      1.40 o 
   4   4   2      324.60      308.09      7.05 o 
   5   4   2       26.64       29.67      1.54 o 
   6   4   2      205.98      218.18      5.38 o 
   7   4   2       98.18       95.85      2.97 o 
   8   4   2        2.92       -0.43      3.10 o 
   9   4   2       14.90       16.51      2.86 o 
  10   4   2       42.97       52.62      5.20 o 
  11   4   2        0.89        1.02      3.25 o 
 -11   5   2       49.60       56.51      6.88 o 
 -10   5   2      428.93      461.29     15.65 o 
  -9   5   2        9.42       13.08      2.74 o 
  -8   5   2      165.08      174.07      5.34 o 
  -7   5   2       60.38       57.92      2.88 o 
  -6   5   2        9.66        9.79      1.27 o 
  -5   5   2       45.67       53.12      1.35 o 
  -4   5   2      360.04      363.51      5.50 o 
  -3   5   2      355.99      405.22      5.13 o 
  -2   5   2     8502.76     9344.76     93.27 o 
  -1   5   2      217.77      230.74      3.21 o 
   0   5   2      533.64      528.07      9.68 o 
   1   5   2      247.67      238.72      3.82 o 
   2   5   2      561.62      527.77      8.94 o 
   3   5   2       60.04       53.91      1.77 o 
   4   5   2      186.53      188.57      3.58 o 
   5   5   2        0.00       -1.04      1.04 o 
   6   5   2       98.24       98.03      3.56 o 
   7   5   2       22.16       23.72      2.13 o 
   8   5   2      100.94       86.11      3.95 o 
   9   5   2        1.07       -1.66      2.36 o 
  10   5   2       14.33        8.87      2.88 o 
 -11   6   2        4.75        5.73      3.28 o 
 -10   6   2      473.53      470.06     15.74 o 
  -9   6   2       80.52       81.63      5.93 o 
  -8   6   2       10.70       13.09      3.31 o 
  -7   6   2        9.12        6.28      1.50 o 
  -6   6   2      160.91      142.86      2.93 o 
  -5   6   2       66.69       66.91      1.58 o 
  -4   6   2      745.96      799.76      9.29 o 
  -3   6   2      185.81      204.29      3.21 o 
  -2   6   2        5.91        3.52      0.74 o 
  -1   6   2      780.32      832.24     10.92 o 
   0   6   2      941.57     1110.42     13.91 o 
   1   6   2       14.82        6.50      0.95 o 
   2   6   2     1107.59     1128.25     15.69 o 
   3   6   2      734.90      698.70      9.60 o 
   4   6   2       65.27       61.87      2.07 o 
   5   6   2      159.49      160.68      4.26 o 
   6   6   2      167.45      183.00      5.03 o 
   7   6   2       15.37       19.12      2.58 o 
   8   6   2        6.99        9.65      2.46 o 
   9   6   2        4.96        9.24      2.95 o 
  10   6   2        1.16        2.34      3.15 o 
 -11   7   2        0.69        1.72      4.82 o 
 -10   7   2       22.33       29.15      5.42 o 
  -9   7   2       12.87       10.22      2.86 o 
  -8   7   2      592.33      598.65     12.25 o 
  -7   7   2      118.15      108.82      3.24 o 
  -6   7   2       36.92       34.36      1.72 o 
  -5   7   2      314.98      324.76      6.48 o 
  -4   7   2      103.67      109.51      2.36 o 
  -3   7   2       15.87       18.09      2.11 o 
  -2   7   2        0.14        1.92      1.51 o 
  -1   7   2      243.77      249.40      4.34 o 
   0   7   2        1.64        0.42      0.73 o 
   1   7   2       11.55       19.70      1.23 o 
   2   7   2     1398.69     1439.23     27.48 o 
   3   7   2       20.48       19.55      3.10 o 
   4   7   2      304.17      327.47      5.59 o 
   5   7   2      166.41      157.03      5.77 o 
   6   7   2       58.16       59.32      3.07 o 
   7   7   2       72.01       69.25      3.43 o 
   8   7   2        1.48        0.83      2.35 o 
   9   7   2       24.53       25.99      5.20 o 
  10   7   2        2.83        1.27      3.35 o 
 -10   8   2        1.07       -1.56      2.82 o 
  -9   8   2       66.17       75.39      4.43 o 
  -8   8   2       71.79       63.87      3.67 o 
  -7   8   2      135.18      138.66      3.81 o 
  -6   8   2       38.56       41.67      2.65 o 
  -5   8   2        0.74       -0.03      1.29 o 
  -4   8   2      156.33      154.85      2.99 o 
  -3   8   2      202.21      227.07      3.69 o 
  -2   8   2        5.10        4.14      0.87 o 
  -1   8   2      168.91      180.50      3.67 o 
   0   8   2        5.35        3.78      0.93 o 
   1   8   2     1200.80     1235.00     16.99 o 
   2   8   2        0.12        0.28      0.76 o 
   3   8   2      113.07      118.62      3.70 o 
   4   8   2      116.12      125.88      3.22 o 
   5   8   2      229.99      231.83      5.99 o 
   6   8   2       42.78       40.60      4.04 o 
   7   8   2        1.16       -0.35      1.96 o 
   8   8   2       52.28       51.21      3.58 o 
   9   8   2       29.24       45.47      4.47 o 
  10   8   2        8.65        8.57      4.30 o 
 -10   9   2        1.75       -0.59      3.03 o 
  -9   9   2        0.06        0.69      2.61 o 
  -8   9   2      116.15      109.73      4.80 o 
  -7   9   2        3.36        0.38      2.00 o 
  -6   9   2        5.69        3.91      3.19 o 
  -5   9   2       11.01       11.19      2.17 o 
  -4   9   2      280.74      252.83      4.21 o 
  -3   9   2       30.20       26.42      1.63 o 
  -2   9   2       35.86       31.00      1.80 o 
  -1   9   2       15.81       13.82      1.82 o 
   0   9   2     1108.85     1158.22     17.59 o 
   1   9   2       80.58       79.14      3.55 o 
   2   9   2      783.38      783.04     11.04 o 
   3   9   2        0.49        0.15      1.13 o 
   4   9   2       48.57       46.66      2.12 o 
   5   9   2       73.22       64.40      2.52 o 
   6   9   2       43.61       41.99      3.09 o 
   7   9   2        2.20       -0.78      2.12 o 
   8   9   2      123.98      126.44      7.31 o 
   9   9   2       14.04       20.45      3.65 o 
  -9  10   2        0.15       -1.29      4.13 o 
  -8  10   2        2.36        1.70      2.71 o 
  -7  10   2       93.11       90.46      4.14 o 
  -6  10   2       39.44       32.42      5.27 o 
  -5  10   2       15.36       12.30      3.30 o 
  -4  10   2      223.44      208.08      3.83 o 
  -3  10   2       26.45       27.93      2.65 o 
  -2  10   2        0.04       -1.05      1.22 o 
  -1  10   2      485.95      494.42      9.76 o 
   0  10   2     1562.55     1535.93     24.45 o 
   1  10   2      474.70      449.80      7.21 o 
   2  10   2      925.60      947.69     13.14 o 
   3  10   2        3.41        3.03      1.41 o 
   4  10   2       12.77       10.27      2.12 o 
   5  10   2        6.57        7.89      1.86 o 
   6  10   2        1.13       -1.99      2.22 o 
   7  10   2       69.48       74.99      3.95 o 
   8  10   2      121.08      121.54      7.40 o 
   9  10   2        3.63        5.68      4.73 o 
  -9  11   2        6.72       -0.09      4.64 o 
  -8  11   2       23.70       10.67      4.04 o 
  -7  11   2        9.05        6.41      2.64 o 
  -6  11   2       10.13        2.12      2.62 o 
  -5  11   2       26.18       27.83      3.07 o 
  -4  11   2      228.49      204.15      4.67 o 
  -3  11   2       99.89       90.82      3.04 o 
  -2  11   2       86.45       91.29      2.99 o 
  -1  11   2      121.34      136.73      4.46 o 
   0  11   2       28.12       28.44      5.89 o 
   1  11   2        8.33        6.17      2.32 o 
   2  11   2       35.56       37.37      4.31 o 
   3  11   2        2.85        0.74      1.57 o 
   4  11   2      828.22      838.01     15.17 o 
   5  11   2       54.42       53.96      3.34 o 
   6  11   2        0.77       -1.63      2.55 o 
   7  11   2       10.74       14.64      2.98 o 
   8  11   2      118.91      119.73      7.66 o 
  -8  12   2       10.24        2.41      4.56 o 
  -7  12   2        6.18        5.89      3.16 o 
  -6  12   2        2.33        0.21      2.49 o 
  -5  12   2       14.46        8.45      2.58 o 
  -4  12   2      328.14      291.17      6.05 o 
  -3  12   2        0.20        1.37      1.66 o 
  -2  12   2       67.48       57.48      2.61 o 
  -1  12   2       11.74        8.85      3.35 o 
   0  12   2     1679.65     1603.55     26.06 o 
   1  12   2        0.70        0.34      1.67 o 
   2  12   2       71.99       70.76      5.03 o 
   3  12   2       27.69       30.81      3.16 o 
   4  12   2       15.47       11.88      5.94 o 
   5  12   2        3.77        3.27      2.55 o 
   6  12   2       25.89       18.45      3.91 o 
   7  12   2        0.05        3.10      4.30 o 
  -7  13   2        7.60        7.53      3.22 o 
  -6  13   2        0.20       -0.14      2.80 o 
  -5  13   2        7.50        4.47      2.62 o 
  -4  13   2       21.29       22.38      2.47 o 
  -3  13   2        1.68        3.90      1.85 o 
  -2  13   2        7.81        7.94      3.18 o 
  -1  13   2      111.83      124.68      4.71 o 
   0  13   2        0.28       -1.76      1.98 o 
   1  13   2        1.08        2.02      2.13 o 
   2  13   2        1.33        0.68      2.14 o 
   3  13   2        1.92        2.49      2.22 o 
   4  13   2       54.58       47.51      3.61 o 
   5  13   2       66.48       74.06      5.68 o 
   6  13   2        0.78        3.16      3.07 o 
   7  13   2        9.65       12.90      5.42 o 
  -6  14   2        4.43        7.70      3.30 o 
  -5  14   2        0.60        0.68      2.92 o 
  -4  14   2       38.69       34.05      3.80 o 
  -3  14   2        0.18       -0.35      1.93 o 
  -2  14   2      112.62      117.37      4.74 o 
  -1  14   2        0.53       -0.30      2.19 o 
   0  14   2        0.08       -2.15      2.15 o 
   1  14   2       54.45       58.75      3.55 o 
   2  14   2        8.91        2.53      2.46 o 
   3  14   2        7.96       12.52      3.44 o 
   4  14   2        8.26        7.53      2.80 o 
   5  14   2        0.41        2.32      3.87 o 
  -5  15   2       10.75       14.87      3.69 o 
  -4  15   2       38.32       37.28      4.14 o 
  -3  15   2        0.03       -1.68      2.49 o 
  -2  15   2        6.76       12.76      3.09 o 
  -1  15   2      101.83       93.63      4.50 o 
   0  15   2        3.38        3.16      2.58 o 
   1  15   2        0.70       -1.77      2.31 o 
   2  15   2       77.75       93.00      4.68 o 
   3  15   2        4.45        1.64      2.83 o 
   4  15   2       71.50       87.39      6.80 o 
  -3  16   2       25.02       38.93      7.31 o 
  -2  16   2        7.55        7.68      4.30 o 
  -1  16   2        5.32        7.59      2.98 o 
   0  16   2        3.88       -0.77      2.80 o 
   1  16   2       17.43       18.10      3.49 o 
   2  16   2        4.29        2.65      3.07 o 
 -11   0   3        2.13        0.17      3.70 o 
  -9   0   3        0.36       -1.20      2.58 o 
  -7   0   3      105.84      119.39      5.42 o 
  -5   0   3      469.36      507.31     12.64 o 
  -3   0   3       16.20        8.57      1.27 o 
  -1   0   3     3396.16     3503.95     50.09 o 
   1   0   3     2237.81     2136.24     43.61 o 
   3   0   3      123.33       98.40      3.70 o 
   5   0   3      469.26      502.10     23.18 o 
   7   0   3        4.32        5.07      2.84 o 
   9   0   3      231.47      222.60      9.72 o 
  11   0   3        0.51       -1.46      4.82 o 
 -12   1   3        0.04       -2.67      4.69 o 
 -11   1   3       31.77       36.65      5.03 o 
 -10   1   3       20.39       20.64      4.13 o 
  -9   1   3       40.45       41.24      2.89 o 
  -8   1   3       13.09       16.77      2.25 o 
  -7   1   3      143.60      149.58      4.35 o 
  -6   1   3      128.35      110.09      3.43 o 
  -5   1   3      277.15      306.03      4.55 o 
  -4   1   3       15.08       12.39      0.93 o 
  -3   1   3      107.69      112.02      1.53 o 
  -2   1   3     3187.40     3284.17     29.66 o 
  -1   1   3      495.06      438.08      5.74 o 
   0   1   3    12920.61    12829.63    252.28 o 
   1   1   3    35195.12    34873.73    947.53 o 
   2   1   3      255.64      254.63      4.77 o 
   3   1   3      149.84      137.31      2.71 o 
   4   1   3      578.00      578.42      8.00 o 
   5   1   3      144.63      152.48      2.81 o 
   6   1   3       31.45       35.05      1.51 o 
   7   1   3       79.79       80.37      3.65 o 
   8   1   3      123.85      126.42      4.80 o 
   9   1   3       50.27       49.53      3.58 o 
  10   1   3        0.01        1.95      2.88 o 
  11   1   3        3.19        3.65      3.43 o 
 -12   2   3       16.40       19.51      3.83 o 
 -11   2   3        2.71        4.15      3.48 o 
 -10   2   3      211.15      215.18      6.47 o 
  -9   2   3        8.45        8.52      3.48 o 
  -8   2   3      296.43      286.84      9.55 o 
  -7   2   3      324.61      311.04      6.87 o 
  -6   2   3      717.04      698.56     12.12 o 
  -5   2   3        0.57       -0.57      0.72 o 
  -4   2   3      574.21      555.93      5.82 o 
  -3   2   3      618.42      637.65      6.33 o 
  -2   2   3      695.34      725.12      7.03 o 
  -1   2   3      570.18      551.51      6.14 o 
   0   2   3     2453.20     2522.44     29.58 o 
   1   2   3      352.16      365.47      5.82 o 
   2   2   3      595.28      587.70      7.78 o 
   3   2   3        6.71        7.74      0.95 o 
   4   2   3       69.09       60.55      1.86 o 
   5   2   3        5.71        5.18      1.11 o 
   6   2   3       52.40       46.11      2.25 o 
   7   2   3        5.87        2.01      1.94 o 
   8   2   3        9.86        8.61      2.16 o 
   9   2   3      108.84      101.93      4.68 o 
  10   2   3        4.74        5.28      3.07 o 
  11   2   3        0.27       -2.94      8.26 o 
 -11   3   3        0.02       -3.87      3.96 o 
 -10   3   3       50.70       56.76      3.71 o 
  -9   3   3        0.82       -1.88      1.97 o 
  -8   3   3        7.98       14.94      4.99 o 
  -7   3   3        0.82        2.39      1.64 o 
  -6   3   3      689.18      649.81      9.00 o 
  -5   3   3      373.28      445.27      5.67 o 
  -4   3   3      257.69      291.68      3.39 o 
  -3   3   3        3.46        1.58      0.80 o 
  -2   3   3     1122.44     1182.35     10.21 o 
  -1   3   3      150.90      119.28      1.93 o 
   0   3   3        7.49       10.91      1.17 o 
   1   3   3        7.29        6.33      0.88 o 
   2   3   3     1210.85     1214.54     21.68 o 
   3   3   3      465.28      457.89      6.53 o 
   4   3   3      190.03      205.58      3.71 o 
   5   3   3      111.55      117.87      2.79 o 
   6   3   3       18.91       18.41      2.19 o 
   7   3   3        0.36       -1.58      1.76 o 
   8   3   3        6.56        3.67      2.17 o 
   9   3   3        3.71        5.51      2.58 o 
  10   3   3        0.05        0.69      2.70 o 
  11   3   3       19.57       20.66      4.07 o 
 -11   4   3       11.32       12.99      4.73 o 
 -10   4   3       56.12       56.94      5.42 o 
  -9   4   3        7.14        8.27      2.52 o 
  -8   4   3      106.66      111.98      4.03 o 
  -7   4   3      515.22      551.48     10.50 o 
  -6   4   3       12.97       16.60      1.80 o 
  -5   4   3       55.92       63.42      1.68 o 
  -4   4   3      194.31      197.12      2.63 o 
  -3   4   3        5.02        1.24      0.49 o 
  -2   4   3      304.70      307.56      3.49 o 
  -1   4   3      134.00      135.68     10.19 o 
   0   4   3      832.72      883.91     11.02 o 
   1   4   3      241.47      218.34      4.25 o 
   2   4   3      352.27      343.50      5.18 o 
   3   4   3      418.35      408.39      6.07 o 
   4   4   3      314.63      339.92      5.42 o 
   5   4   3      308.32      300.65      5.12 o 
   6   4   3      300.50      311.61      6.88 o 
   7   4   3       51.97       46.25      2.67 o 
   8   4   3        0.29        0.92      2.11 o 
   9   4   3        8.82       11.63      2.83 o 
  10   4   3        3.61        1.63      2.91 o 
 -11   5   3       28.82       38.87      4.41 o 
 -10   5   3       76.28       73.73      5.59 o 
  -9   5   3      481.98      504.38     11.16 o 
  -8   5   3      361.54      350.98      6.74 o 
  -7   5   3        3.24        1.49      1.43 o 
  -6   5   3       11.54        9.57      1.20 o 
  -5   5   3      326.95      314.70      4.23 o 
  -4   5   3       37.44       40.83      1.26 o 
  -3   5   3       43.64       43.95      1.09 o 
  -2   5   3      325.00      328.93      3.76 o 
  -1   5   3       95.97      121.79      2.55 o 
   0   5   3      277.05      271.34      4.12 o 
   1   5   3      461.22      484.36      6.76 o 
   2   5   3       90.29       80.04      2.12 o 
   3   5   3      103.19       92.09      2.36 o 
   4   5   3       85.48       78.37      2.29 o 
   5   5   3      284.47      298.70      5.19 o 
   6   5   3        0.55        0.55      1.67 o 
   7   5   3      394.41      365.67      8.77 o 
   8   5   3        0.12        2.67      2.21 o 
   9   5   3        0.04        0.38      2.61 o 
  10   5   3        7.48        0.11      2.94 o 
 -11   6   3       10.70       11.22      3.27 o 
 -10   6   3       45.88       52.69      4.50 o 
  -9   6   3      335.97      349.17     22.62 o 
  -8   6   3        2.59        2.49      3.35 o 
  -7   6   3      446.38      435.99      9.37 o 
  -6   6   3       16.78       19.78      2.35 o 
  -5   6   3       15.39       14.10      1.76 o 
  -4   6   3        0.52       -0.54      0.64 o 
  -3   6   3       53.69       82.08      1.89 o 
  -2   6   3      553.13      567.72      5.98 o 
  -1   6   3     2457.46     2834.25     33.82 o 
   0   6   3     2334.37     2597.88     37.10 o 
   1   6   3        0.22       -0.70      0.70 o 
   2   6   3        3.84        1.60      0.94 o 
   3   6   3       69.96       84.19      2.88 o 
   4   6   3      241.78      229.37      5.20 o 
   5   6   3      236.64      233.05      4.54 o 
   6   6   3       89.40       85.80      3.55 o 
   7   6   3        6.24        3.83      1.89 o 
   8   6   3       93.11       85.87      4.17 o 
   9   6   3        4.41        8.10      2.89 o 
  10   6   3        1.06        5.25      5.25 o 
 -11   7   3       28.24       24.74      4.23 o 
 -10   7   3       24.98       26.05      3.68 o 
  -9   7   3       28.45       26.35      3.55 o 
  -8   7   3       37.33       38.02      3.38 o 
  -7   7   3       12.29       11.91      2.25 o 
  -6   7   3       89.78       93.47      2.93 o 
  -5   7   3       79.11       71.61      4.96 o 
  -4   7   3        2.75        3.02      0.93 o 
  -3   7   3      342.34      371.89      5.13 o 
  -2   7   3      608.23      720.58      8.57 o 
  -1   7   3      335.01      329.40      5.40 o 
   0   7   3      618.89      568.85      7.94 o 
   1   7   3      323.31      325.61      5.18 o 
   2   7   3      789.50      750.03     10.31 o 
   3   7   3      186.01      192.34     13.60 o 
   4   7   3      144.62      148.89      4.16 o 
   5   7   3        5.60        7.87      1.48 o 
   6   7   3       10.22        7.49      2.97 o 
   7   7   3       33.10       41.73      6.92 o 
   8   7   3      105.84      119.31      9.12 o 
   9   7   3        4.74        0.95      3.00 o 
  10   7   3        8.05        7.89      5.68 o 
 -10   8   3        7.02        4.92      3.18 o 
  -9   8   3       41.38       48.66      4.18 o 
  -8   8   3      138.99      139.25      5.19 o 
  -7   8   3      231.93      234.75      5.15 o 
  -6   8   3      238.56      241.95      6.31 o 
  -5   8   3       30.53       35.16      1.95 o 
  -4   8   3      759.94      799.68      9.72 o 
  -3   8   3      178.27      154.41      2.97 o 
  -2   8   3        0.02        0.28      0.96 o 
  -1   8   3       13.42       14.95      1.76 o 
   0   8   3       49.17       44.13      1.72 o 
   1   8   3       49.54       53.38      1.96 o 
   2   8   3      746.48      740.43     10.35 o 
   3   8   3      159.98      171.11      3.74 o 
   4   8   3        4.16        2.84      1.28 o 
   5   8   3       38.84       36.73      2.07 o 
   6   8   3       11.13        8.03      2.19 o 
   7   8   3       16.48       18.21      6.32 o 
   8   8   3        6.09       -3.70      3.70 o 
   9   8   3       34.29       30.08      4.07 o 
 -10   9   3        4.92       11.59      3.46 o 
  -9   9   3        0.07       -0.91      2.75 o 
  -8   9   3        0.39        1.83      2.45 o 
  -7   9   3       15.54       15.90      2.15 o 
  -6   9   3        8.07        8.98      1.89 o 
  -5   9   3      706.45      661.22     10.09 o 
  -4   9   3       43.92       41.91      1.80 o 
  -3   9   3       12.47       16.14      2.07 o 
  -2   9   3        3.46        5.36      1.26 o 
  -1   9   3       35.39       31.42      2.13 o 
   0   9   3        0.15        0.05      1.06 o 
   1   9   3      280.63      286.34      5.06 o 
   2   9   3      318.44      303.17      5.42 o 
   3   9   3      181.93      178.86      4.00 o 
   4   9   3       26.01       22.64      2.53 o 
   5   9   3        1.94       -0.65      3.05 o 
   6   9   3        3.74        3.69      2.22 o 
   7   9   3       32.00       34.55      3.37 o 
   8   9   3       13.52        9.46      4.30 o 
   9   9   3        0.02       -3.80      5.55 o 
  -9  10   3        3.30        6.58      2.98 o 
  -8  10   3        5.86        6.06      2.65 o 
  -7  10   3        3.40        2.00      2.67 o 
  -6  10   3      386.25      372.54      6.98 o 
  -5  10   3       12.53       10.21      2.36 o 
  -4  10   3      409.93      394.59      5.91 o 
  -3  10   3       15.44       12.61      1.83 o 
  -2  10   3      171.09      166.40      3.95 o 
  -1  10   3        9.16        8.97      1.92 o 
   0  10   3       14.58       14.40      2.22 o 
   1  10   3       62.54       56.34      2.94 o 
   2  10   3       13.88       12.01      1.62 o 
   3  10   3     1733.19     1747.71     22.53 o 
   4  10   3      183.62      187.20      5.40 o 
   5  10   3       12.37        7.95      2.63 o 
   6  10   3       50.53       49.98      3.31 o 
   7  10   3        1.68        2.11      2.49 o 
   8  10   3        3.38        1.38      4.13 o 
  -9  11   3        0.10       -1.81      4.56 o 
  -8  11   3        3.56        5.42      4.13 o 
  -7  11   3        8.44        5.80      2.69 o 
  -6  11   3       10.69        7.46      2.61 o 
  -5  11   3      841.05      752.00     14.38 o 
  -4  11   3       13.52       15.38      1.95 o 
  -3  11   3       85.69       83.13      2.95 o 
  -2  11   3      156.15      163.39      4.61 o 
  -1  11   3       77.66       59.26      3.12 o 
   0  11   3      334.37      307.09      7.30 o 
   1  11   3       84.22       86.82      3.70 o 
   2  11   3      317.09      311.16      7.51 o 
   3  11   3     1116.81     1110.63     19.13 o 
   4  11   3       48.12       50.66      2.58 o 
   5  11   3        0.88        0.56      2.23 o 
   6  11   3       37.59       34.04      6.06 o 
   7  11   3       91.32       88.62      5.03 o 
   8  11   3       10.11       13.50      4.90 o 
  -8  12   3       25.25       18.15      5.16 o 
  -7  12   3       10.30        5.07      2.90 o 
  -6  12   3       23.13       21.89      5.03 o 
  -5  12   3       10.37        6.42      2.58 o 
  -4  12   3        7.21        6.67      1.88 o 
  -3  12   3       50.44       39.05      4.05 o 
  -2  12   3       64.74       72.33      3.47 o 
  -1  12   3      171.96      153.39      4.98 o 
   0  12   3       11.24       11.53      2.43 o 
   1  12   3      114.57      115.55      4.41 o 
   2  12   3        8.95        6.38      2.34 o 
   3  12   3     1075.11     1091.88     19.19 o 
   4  12   3        4.68       -0.70      2.24 o 
   5  12   3        3.37        1.03      3.70 o 
   6  12   3       20.18       20.13      3.34 o 
   7  12   3        1.31        0.51      5.16 o 
  -7  13   3        1.07        0.24      3.10 o 
  -6  13   3        1.47        1.49      2.83 o 
  -5  13   3       29.88       18.05      3.28 o 
  -4  13   3       15.09       12.71      2.57 o 
  -3  13   3        0.72        0.90      1.88 o 
  -2  13   3       30.20       18.60      2.76 o 
  -1  13   3       10.44        6.67      2.19 o 
   0  13   3       11.07       12.23      2.58 o 
   1  13   3       35.89       40.66      3.41 o 
   2  13   3        1.99        0.19      2.18 o 
   3  13   3       27.96       30.87      3.34 o 
   4  13   3       11.39       14.02      2.97 o 
   5  13   3        0.97        0.95      3.87 o 
   6  13   3        8.19        4.21      4.30 o 
  -6  14   3        1.26        0.40      3.13 o 
  -5  14   3       27.72       28.39      3.70 o 
  -4  14   3       54.42       75.83      5.16 o 
  -3  14   3        4.20        6.71      2.20 o 
  -2  14   3       28.02       46.92      3.84 o 
  -1  14   3       35.96       43.25      3.80 o 
   0  14   3        1.56       -0.05      2.25 o 
   1  14   3       25.39       34.46      5.42 o 
   2  14   3       65.43       73.77      4.04 o 
   3  14   3        1.19        5.60      2.77 o 
   4  14   3        0.07       -1.51      2.61 o 
   5  14   3        0.85       -1.20      4.39 o 
  -5  15   3       75.82       91.92      5.13 o 
  -4  15   3        1.69        5.12      3.16 o 
  -3  15   3        5.30        6.84      2.92 o 
  -2  15   3        0.03       -2.27      2.56 o 
  -1  15   3       14.45       14.71      3.07 o 
   0  15   3        1.97        3.11      2.73 o 
   1  15   3       34.42       34.84      3.70 o 
   2  15   3        0.95        2.02      3.61 o 
   3  15   3        2.92        7.66      2.95 o 
   4  15   3        8.14        6.11      3.28 o 
  -2  16   3       17.66       17.52      5.81 o 
  -1  16   3      153.25      204.89      6.96 o 
   0  16   3       23.21       30.11      4.64 o 
   1  16   3        1.04        1.36      3.14 o 
   2  16   3        6.00        6.46      3.53 o 
 -12   0   4       20.52       20.21      5.42 o 
 -10   0   4       87.88       79.91      5.59 o 
  -8   0   4      199.57      199.98      7.74 o 
  -6   0   4       71.98       60.64      3.53 o 
  -4   0   4    10535.76    12516.20    144.01 o 
  -2   0   4      189.24      179.65      2.86 o 
   0   0   4      243.15      265.52      6.97 o 
   2   0   4      670.71      745.74     16.86 o 
   4   0   4      605.61      628.35     10.94 o 
   6   0   4      261.70      263.28      6.15 o 
   8   0   4        0.60       -1.46      2.75 o 
  10   0   4        1.43       -0.95      4.13 o 
 -12   1   4        5.49        4.04      3.55 o 
 -11   1   4       15.29       19.06      3.19 o 
 -10   1   4        7.02        8.98      2.64 o 
  -9   1   4      128.68      124.21      4.53 o 
  -8   1   4      308.59      282.46      6.78 o 
  -7   1   4       26.01       29.71      2.62 o 
  -6   1   4       22.70       20.44      1.60 o 
  -5   1   4      586.23      602.23      6.43 o 
  -4   1   4     1066.95     1172.32     10.26 o 
  -3   1   4      786.70      829.21      7.37 o 
  -2   1   4     1028.25     1107.18     11.71 o 
  -1   1   4      136.62      129.59      2.92 o 
   0   1   4       60.53       48.46      1.79 o 
   1   1   4      228.51      228.07      4.53 o 
   2   1   4      335.88      334.32      6.17 o 
   3   1   4       91.07       85.50      2.23 o 
   4   1   4    10089.87    10176.25    117.36 o 
   5   1   4     1304.56     1231.89     13.89 o 
   6   1   4       12.19       11.64      1.35 o 
   7   1   4      120.08      107.82      6.06 o 
   8   1   4       17.36       13.70      2.66 o 
   9   1   4        5.25        0.82      2.71 o 
  10   1   4        5.42        3.31      3.04 o 
 -12   2   4        0.58       -3.37      3.37 o 
 -11   2   4       17.92       27.44      5.16 o 
 -10   2   4       23.43       26.18      3.22 o 
  -9   2   4       98.04       98.16      4.04 o 
  -8   2   4      173.89      167.69      4.95 o 
  -7   2   4        3.98        3.56      1.67 o 
  -6   2   4       14.33       19.70      1.59 o 
  -5   2   4      515.77      536.16      5.63 o 
  -4   2   4      446.08      535.49      5.11 o 
  -3   2   4        0.08        0.07      0.42 o 
  -2   2   4      783.70      810.45      8.74 o 
  -1   2   4      339.45      322.01      5.72 o 
   0   2   4      141.31      128.48      3.04 o 
   1   2   4      555.40      571.99      9.43 o 
   2   2   4      586.77      606.14     10.06 o 
   3   2   4        2.13        1.55      0.87 o 
   4   2   4      193.01      194.61      5.24 o 
   5   2   4        2.39       -0.69      1.02 o 
   6   2   4       75.19       71.64      2.16 o 
   7   2   4       43.22       41.21      3.31 o 
   8   2   4       39.81       46.56      3.37 o 
   9   2   4        1.13       -0.72      4.09 o 
  10   2   4        0.84       -0.81      2.91 o 
 -11   3   4       72.60       69.85      4.41 o 
 -10   3   4       12.09        9.53      2.78 o 
  -9   3   4       76.48       74.93      3.07 o 
  -8   3   4      244.74      249.15      5.22 o 
  -7   3   4        0.56        1.02      1.34 o 
  -6   3   4      434.35      439.04      7.23 o 
  -5   3   4       31.67       19.24      1.11 o 
  -4   3   4       79.50       72.46      1.27 o 
  -3   3   4       84.41       69.12      1.31 o 
  -2   3   4       72.44       81.50      1.45 o 
  -1   3   4     1072.32     1163.93     17.61 o 
   0   3   4      441.41      451.54      6.10 o 
   1   3   4      486.98      534.71      7.24 o 
   2   3   4     1583.70     1569.33     19.27 o 
   3   3   4      378.52      372.61      5.73 o 
   4   3   4        9.38       11.76      1.31 o 
   5   3   4        5.04        7.27      1.31 o 
   6   3   4        0.10       -1.07      1.20 o 
   7   3   4        3.47        3.20      1.58 o 
   8   3   4        0.17       -1.38      2.25 o 
   9   3   4        1.97        0.44      2.40 o 
  10   3   4       31.72       36.57      4.07 o 
 -11   4   4        0.08       -0.48      2.95 o 
 -10   4   4      124.69      130.07      6.49 o 
  -9   4   4        9.82        9.71      3.14 o 
  -8   4   4        5.14        7.90      1.77 o 
  -7   4   4       53.46       47.64      2.23 o 
  -6   4   4        5.05        2.62      0.96 o 
  -5   4   4      243.42      222.16      3.45 o 
  -4   4   4       76.40       91.48      1.49 o 
  -3   4   4        1.58        0.87      0.46 o 
  -2   4   4      555.44      579.10      7.34 o 
  -1   4   4     1245.96     1266.22     42.06 o 
   0   4   4     2182.85     2383.71     28.32 o 
   1   4   4      214.59      223.77      3.72 o 
   2   4   4       58.80       44.77      1.67 o 
   3   4   4       41.20       33.22      2.73 o 
   4   4   4       84.55       70.70      2.23 o 
   5   4   4       48.15       43.64      1.95 o 
   6   4   4        1.25       -0.13      1.24 o 
   7   4   4        8.94       13.01      1.98 o 
   8   4   4        2.27        1.21      3.05 o 
   9   4   4       68.73       73.87      4.29 o 
  10   4   4        5.54        6.62      3.29 o 
 -11   5   4        8.39        9.59      3.34 o 
 -10   5   4        2.71        2.17      2.79 o 
  -9   5   4      172.53      159.29      5.66 o 
  -8   5   4     2793.80     2837.23     43.82 o 
  -7   5   4      167.11      192.44      5.50 o 
  -6   5   4       71.33       73.13      2.00 o 
  -5   5   4       40.62       49.98      1.98 o 
  -4   5   4        7.35        3.31      0.74 o 
  -3   5   4        1.66        0.03      0.45 o 
  -2   5   4     2972.00     3212.60     38.19 o 
  -1   5   4       25.64       30.00      1.79 o 
   0   5   4     2301.34     2447.62     76.45 o 
   1   5   4      450.87      464.23      6.65 o 
   2   5   4      417.97      378.19      5.79 o 
   3   5   4        0.96        0.85      0.95 o 
   4   5   4      105.55       97.48      2.69 o 
   5   5   4       96.19      106.36      2.92 o 
   6   5   4      112.64      100.81      3.86 o 
   7   5   4       10.32        8.74      2.88 o 
   8   5   4       35.20       53.22      5.20 o 
   9   5   4        7.93       10.54      3.07 o 
  10   5   4        2.17       -1.23      3.09 o 
 -11   6   4       15.40       13.34      3.59 o 
 -10   6   4       19.31       19.66      3.50 o 
  -9   6   4       53.07       63.10      3.86 o 
  -8   6   4      220.29      215.16      6.35 o 
  -7   6   4      141.43      137.83      4.71 o 
  -6   6   4      553.09      566.39      8.73 o 
  -5   6   4        1.54        2.08      1.12 o 
  -4   6   4      252.06      259.35      3.93 o 
  -3   6   4      270.31      315.75      3.45 o 
  -2   6   4       26.27       32.54      1.57 o 
  -1   6   4      258.49      267.21      5.56 o 
   0   6   4      669.36      720.29      9.56 o 
   1   6   4      376.29      380.58     13.76 o 
   2   6   4      155.99      173.44      5.43 o 
   3   6   4        0.01        0.91      1.02 o 
   4   6   4       84.38       70.95      2.40 o 
   5   6   4      332.16      306.58      5.56 o 
   6   6   4      249.24      223.66      8.39 o 
   7   6   4       12.91       13.15      2.61 o 
   8   6   4        9.20        5.46      2.58 o 
   9   6   4        0.11        3.37      2.97 o 
  10   6   4        6.23        5.42      3.49 o 
 -10   7   4       12.17       13.37      3.31 o 
  -9   7   4        5.58        1.99      2.71 o 
  -8   7   4       21.74       20.90      3.01 o 
  -7   7   4        4.00        4.25      3.96 o 
  -6   7   4      374.32      363.75      6.49 o 
  -5   7   4        1.09        0.13      1.19 o 
  -4   7   4      162.01      144.76      2.83 o 
  -3   7   4      154.50      158.43      2.94 o 
  -2   7   4       68.61       69.96      3.46 o 
  -1   7   4      277.03      307.96      6.41 o 
   0   7   4        0.10       -0.14      0.81 o 
   1   7   4      221.65      221.00      4.00 o 
   2   7   4      227.92      249.35      7.40 o 
   3   7   4      491.26      492.52      7.63 o 
   4   7   4      356.28      364.97      7.65 o 
   5   7   4      113.05      104.97      3.15 o 
   6   7   4       11.90       12.08      2.97 o 
   7   7   4      202.31      185.47      5.83 o 
   8   7   4        3.96       -0.17      3.70 o 
   9   7   4       19.85       19.30      6.88 o 
 -10   8   4        0.25       -3.00      3.00 o 
  -9   8   4        0.00        0.34      2.65 o 
  -8   8   4        3.85        3.42      2.34 o 
  -7   8   4       33.44       38.50      3.38 o 
  -6   8   4       65.14       67.08      3.31 o 
  -5   8   4      817.30      780.18     13.39 o 
  -4   8   4      139.32      145.02      3.01 o 
  -3   8   4       19.68       13.99      1.29 o 
  -2   8   4      149.51      171.83      3.72 o 
  -1   8   4      156.32      167.28      4.90 o 
   0   8   4        0.73        2.11      1.27 o 
   1   8   4       82.57       81.15      2.29 o 
   2   8   4      146.29      145.13      3.34 o 
   3   8   4      371.33      354.91      7.36 o 
   4   8   4        1.37        1.71      1.37 o 
   5   8   4        3.33        1.64      1.49 o 
   6   8   4        2.47        6.02      2.36 o 
   7   8   4        1.62        2.19      2.34 o 
   8   8   4       16.37        9.63      4.39 o 
   9   8   4       25.84       26.86      7.35 o 
 -10   9   4        0.01        2.82      3.25 o 
  -9   9   4       42.09       59.59      4.77 o 
  -8   9   4      188.80      187.07      8.17 o 
  -7   9   4       18.36       19.17      2.68 o 
  -6   9   4      646.75      646.48     10.18 o 
  -5   9   4        0.15        1.38      1.52 o 
  -4   9   4        0.86        0.44      1.15 o 
  -3   9   4        0.00        1.41      1.08 o 
  -2   9   4      231.78      200.52      4.25 o 
  -1   9   4       14.51        9.11      1.64 o 
   0   9   4      194.04      191.31      5.11 o 
   1   9   4        6.37       10.41      2.01 o 
   2   9   4      129.64      127.66      4.81 o 
   3   9   4       84.76       89.34      2.83 o 
   4   9   4      239.96      235.49      7.44 o 
   5   9   4       10.42       12.56      1.94 o 
   6   9   4       11.90       11.30      2.58 o 
   7   9   4        0.01       -1.51      2.49 o 
   8   9   4        5.47        9.38      4.64 o 
   9   9   4        0.95        0.87      3.43 o 
  -9  10   4        5.30        8.21      3.22 o 
  -8  10   4       67.09       68.37      4.10 o 
  -7  10   4       12.34       19.54      3.07 o 
  -6  10   4       73.47       71.01      3.01 o 
  -5  10   4      104.41       89.38      3.12 o 
  -4  10   4       97.55       74.97      2.36 o 
  -3  10   4        5.49        1.26      1.74 o 
  -2  10   4       19.50       22.17      1.99 o 
  -1  10   4      151.87      126.11      4.25 o 
   0  10   4       55.91       51.15      2.82 o 
   1  10   4      423.95      420.71      8.91 o 
   2  10   4     1560.55     1516.78     24.54 o 
   3  10   4      217.05      208.00      5.83 o 
   4  10   4        5.72        8.13      2.21 o 
   5  10   4        1.38       -0.55      1.72 o 
   6  10   4        1.99       -2.25      2.25 o 
   7  10   4       53.29       59.92      4.08 o 
   8  10   4        9.36       13.50      4.64 o 
  -9  11   4        4.33        6.45      4.90 o 
  -8  11   4       36.21       36.30      6.02 o 
  -7  11   4        1.31        0.95      2.64 o 
  -6  11   4        1.32       -1.96      2.15 o 
  -5  11   4      127.30      125.51      4.83 o 
  -4  11   4        4.35        3.75      1.65 o 
  -3  11   4       29.82       35.11      2.84 o 
  -2  11   4      655.63      587.50     11.48 o 
  -1  11   4       31.80       24.71      5.16 o 
   0  11   4       14.97       13.47      2.31 o 
   1  11   4       70.11       73.28      3.59 o 
   2  11   4      942.02      923.55     16.51 o 
   3  11   4       87.78       84.93      3.91 o 
   4  11   4       44.28       41.80      4.13 o 
   5  11   4       82.06       90.36      4.01 o 
   6  11   4       41.53       48.69      5.07 o 
   7  11   4       15.04       15.20      6.37 o 
  -8  12   4        6.46        1.38      4.47 o 
  -7  12   4        0.05        0.22      3.61 o 
  -6  12   4       49.62       41.73      8.73 o 
  -5  12   4       15.22       12.79      2.80 o 
  -4  12   4        0.13       -0.77      1.74 o 
  -3  12   4        5.72        2.21      1.91 o 
  -2  12   4        7.58        4.82      2.14 o 
  -1  12   4       56.79       69.07      3.49 o 
   0  12   4       71.34       65.37      3.37 o 
   1  12   4        0.31       -1.43      2.00 o 
   2  12   4      800.98      798.38     15.08 o 
   3  12   4       10.72       10.74      4.04 o 
   4  12   4       17.84       23.72      4.64 o 
   5  12   4       14.52       15.14      4.39 o 
   6  12   4      141.24      147.00      7.91 o 
   7  12   4       15.27       24.51      5.16 o 
  -7  13   4       33.76       25.54      4.01 o 
  -6  13   4        1.72        1.15      2.82 o 
  -5  13   4        2.25       -0.17      2.68 o 
  -4  13   4        2.15       -1.08      2.40 o 
  -3  13   4        0.10       -0.24      1.88 o 
  -2  13   4        6.43        5.52      2.19 o 
  -1  13   4        0.65        0.40      2.20 o 
   0  13   4        9.16       11.50      2.48 o 
   1  13   4       84.17       89.41      4.23 o 
   2  13   4       78.75       83.59      4.99 o 
   3  13   4        1.33        0.41      2.58 o 
   4  13   4        4.11        0.93      2.65 o 
   5  13   4        6.84        4.30      4.21 o 
   6  13   4        2.83        1.38      4.04 o 
  -6  14   4        6.76        5.02      3.31 o 
  -5  14   4       61.35       69.82      5.89 o 
  -4  14   4        1.71       -1.80      5.38 o 
  -3  14   4        2.59       -1.18      2.51 o 
  -2  14   4       38.96       45.65      6.24 o 
  -1  14   4        2.31        0.02      2.31 o 
   0  14   4       28.40       32.72      3.53 o 
   1  14   4        0.84        2.98      2.52 o 
   2  14   4        0.44       -0.24      2.55 o 
   3  14   4       19.14       19.69      3.44 o 
   4  14   4        0.07       -2.05      2.71 o 
   5  14   4        0.05        1.89      4.39 o 
  -4  15   4       16.23       10.54      3.28 o 
  -3  15   4       19.76       25.90      3.40 o 
  -2  15   4       90.30      110.33      5.04 o 
  -1  15   4       12.13       14.15      4.77 o 
   0  15   4        1.65       -2.70      2.70 o 
   1  15   4       33.31       35.75      3.87 o 
   2  15   4        1.70        5.10      3.01 o 
   3  15   4        4.53        4.21      3.07 o 
  -2  16   4        2.43        4.34      3.22 o 
  -1  16   4        8.92       12.76      3.47 o 
   0  16   4       10.79       11.84      3.49 o 
   1  16   4       18.40       22.02      5.42 o 
 -11   0   5       93.84      105.85      4.98 o 
  -9   0   5        5.82        5.92      2.23 o 
  -7   0   5      172.83      178.48      4.98 o 
  -5   0   5      111.71      115.79      2.45 o 
  -3   0   5      269.40      255.67      3.98 o 
  -1   0   5      278.26      230.34      6.45 o 
   1   0   5       11.13        6.97      1.89 o 
   3   0   5    16556.24    16888.10    334.42 o 
   5   0   5        4.06        2.40      1.63 o 
   7   0   5       44.25       40.25      4.73 o 
   9   0   5       10.60       11.78      4.39 o 
 -12   1   5        3.90        2.26      2.83 o 
 -11   1   5       25.77       27.35      3.04 o 
 -10   1   5        4.91        3.46      1.78 o 
  -9   1   5       10.26        8.25      1.68 o 
  -8   1   5       14.21       16.40      1.72 o 
  -7   1   5        6.25        1.77      1.14 o 
  -6   1   5      528.03      551.65      7.17 o 
  -5   1   5     1824.71     2080.57     26.43 o 
  -4   1   5      118.43      106.34      1.62 o 
  -3   1   5      891.49      975.57      8.67 o 
  -2   1   5     1403.21     1488.83     50.45 o 
  -1   1   5       12.22       10.00      1.18 o 
   0   1   5     1179.98     1157.24     27.01 o 
   1   1   5      173.07      154.41      3.71 o 
   2   1   5     1893.60     1914.72     28.52 o 
   3   1   5     6259.99     6326.60     89.92 o 
   4   1   5      494.30      453.73      8.60 o 
   5   1   5       32.04       35.74      2.03 o 
   6   1   5        7.47        5.80      1.40 o 
   7   1   5       26.56       23.35      3.48 o 
   8   1   5        0.45       -0.90      2.21 o 
   9   1   5        1.23        3.11      2.73 o 
  10   1   5       17.76       19.44      3.57 o 
 -11   2   5        0.00       -2.24      2.86 o 
 -10   2   5      120.98      120.03      5.00 o 
  -9   2   5        5.83        5.01      1.78 o 
  -8   2   5      850.69      800.56     13.35 o 
  -7   2   5       17.69       17.75      1.55 o 
  -6   2   5      672.47      758.78      9.28 o 
  -5   2   5       71.86       83.28      1.44 o 
  -4   2   5      502.33      530.17      7.09 o 
  -3   2   5        5.49        3.23      0.71 o 
  -2   2   5        0.30        0.92      0.50 o 
  -1   2   5      217.55      265.25      5.14 o 
   0   2   5     1028.77     1016.72     43.18 o 
   1   2   5        1.75        0.09      0.99 o 
   2   2   5        0.91        0.53      0.85 o 
   3   2   5      256.31      267.52      4.97 o 
   4   2   5       15.83       19.22      2.49 o 
   5   2   5        2.41        1.75      1.20 o 
   6   2   5       16.87       13.74      2.56 o 
   7   2   5       34.00       38.16      2.37 o 
   8   2   5        0.00       -1.78      2.37 o 
   9   2   5        1.07       -1.80      2.61 o 
  10   2   5        7.13        5.34      3.25 o 
 -11   3   5        2.39        5.64      2.95 o 
 -10   3   5       54.26       50.86      4.13 o 
  -9   3   5        2.28        1.46      3.44 o 
  -8   3   5       19.29       17.13      2.37 o 
  -7   3   5        8.74       11.31      1.74 o 
  -6   3   5        2.36        1.88      0.99 o 
  -5   3   5      144.90      148.44      2.23 o 
  -4   3   5      588.87      632.73      6.04 o 
  -3   3   5      158.07      209.39      2.66 o 
  -2   3   5       36.26       45.06      1.30 o 
  -1   3   5      163.98      156.89      3.71 o 
   0   3   5     1652.25     1683.33     20.37 o 
   1   3   5       95.11       85.41      2.33 o 
   2   3   5        5.30        2.13      0.94 o 
   3   3   5       27.03       27.87      1.59 o 
   4   3   5        0.21       -0.36      1.04 o 
   5   3   5      115.03      115.25      3.07 o 
   6   3   5        1.14        2.27      1.67 o 
   7   3   5       13.82       13.42      2.06 o 
   8   3   5       19.92       15.37      2.97 o 
   9   3   5        0.46        0.25      2.79 o 
  10   3   5        5.39       10.04      3.46 o 
 -11   4   5        7.87        5.92      3.19 o 
 -10   4   5      182.07      183.47      7.44 o 
  -9   4   5       33.21       34.40      3.43 o 
  -8   4   5       55.03       51.87      3.31 o 
  -7   4   5       46.61       45.60      3.47 o 
  -6   4   5       78.30       69.78      2.47 o 
  -5   4   5      357.92      328.31      4.11 o 
  -4   4   5      316.08      336.75      3.63 o 
  -3   4   5      267.66      292.26      3.61 o 
  -2   4   5       41.18       40.21      1.59 o 
  -1   4   5      143.94      163.53      3.89 o 
   0   4   5      331.55      348.48      5.71 o 
   1   4   5      213.20      211.73      3.72 o 
   2   4   5       19.19       14.56      1.83 o 
   3   4   5       91.78       85.76      3.06 o 
   4   4   5       16.04       19.87      1.67 o 
   5   4   5       19.73       14.85      1.69 o 
   6   4   5        4.11        4.15      1.51 o 
   7   4   5        2.73        4.00      2.12 o 
   8   4   5       30.18       31.70      3.53 o 
   9   4   5       43.65       47.92      5.46 o 
  10   4   5        2.98        2.84      3.38 o 
 -11   5   5        8.15        5.62      6.97 o 
 -10   5   5        0.07        3.37      2.71 o 
  -9   5   5      175.41      188.47      6.14 o 
  -8   5   5      287.74      289.27      7.54 o 
  -7   5   5      110.89      113.01      3.42 o 
  -6   5   5      276.98      266.93      6.03 o 
  -5   5   5       12.70       11.24      1.22 o 
  -4   5   5        2.70        0.09      0.72 o 
  -3   5   5      997.30     1087.55     10.82 o 
  -2   5   5        1.24        1.17      0.92 o 
  -1   5   5      641.32      650.98     34.58 o 
   0   5   5      121.18      118.17      2.44 o 
   1   5   5      147.50      164.28      3.21 o 
   2   5   5       36.23       39.03      1.70 o 
   3   5   5       79.41       75.58      2.35 o 
   4   5   5      101.53       86.16      2.66 o 
   5   5   5        0.42        0.01      1.26 o 
   6   5   5       17.61       20.66      2.11 o 
   7   5   5      306.32      302.38      7.53 o 
   8   5   5       37.95       34.17      3.74 o 
   9   5   5       18.85       16.32      3.37 o 
  10   5   5        7.04        5.64      3.53 o 
 -11   6   5        2.29        0.21      3.15 o 
 -10   6   5       38.48       45.03      4.35 o 
  -9   6   5       33.78       28.99      3.49 o 
  -8   6   5       16.30       16.84      4.52 o 
  -7   6   5     1493.57     1495.23     28.58 o 
  -6   6   5      409.26      412.56      5.99 o 
  -5   6   5      136.79      135.59      6.55 o 
  -4   6   5        2.87        1.05      0.82 o 
  -3   6   5      247.38      258.46      3.43 o 
  -2   6   5        4.92        6.17      1.71 o 
  -1   6   5      392.02      454.29      8.51 o 
   0   6   5      303.44      321.96      5.00 o 
   1   6   5      213.68      219.12      5.16 o 
   2   6   5      437.32      462.11      9.29 o 
   3   6   5      409.74      404.28      6.55 o 
   4   6   5        2.38       -0.44      1.20 o 
   5   6   5      139.75      126.99      4.37 o 
   6   6   5       51.06       45.19      2.98 o 
   7   6   5        7.56        2.21      2.45 o 
   8   6   5       22.04       17.64      3.13 o 
   9   6   5       29.85       38.24      4.39 o 
 -10   7   5       27.52       27.84      9.29 o 
  -9   7   5      152.65      161.02      5.93 o 
  -8   7   5      193.07      197.75      6.26 o 
  -7   7   5       49.22       47.46      5.16 o 
  -6   7   5       71.29       64.25      3.45 o 
  -5   7   5        0.39       -1.25      1.25 o 
  -4   7   5      530.44      520.08      6.91 o 
  -3   7   5        2.52        0.29      0.95 o 
  -2   7   5      440.08      486.04     10.13 o 
  -1   7   5      249.25      235.01     13.42 o 
   0   7   5      107.42      122.27      6.24 o 
   1   7   5      602.56      651.89     10.00 o 
   2   7   5       22.98       25.34      2.54 o 
   3   7   5      161.45      152.82      3.62 o 
   4   7   5        8.50        3.12      1.34 o 
   5   7   5        5.07        2.32      1.97 o 
   6   7   5       21.99       22.76      7.91 o 
   7   7   5        0.44        1.04      2.54 o 
   8   7   5        1.34        1.63      4.21 o 
   9   7   5        1.74        0.22      3.28 o 
 -10   8   5       44.10       61.30      5.01 o 
  -9   8   5        2.07       -0.14      3.05 o 
  -8   8   5        6.72        3.62      2.58 o 
  -7   8   5      122.49      130.87      4.80 o 
  -6   8   5      146.61      151.35      4.98 o 
  -5   8   5       94.03       86.68      2.89 o 
  -4   8   5      203.79      215.37      3.90 o 
  -3   8   5      471.93      457.79      7.43 o 
  -2   8   5      182.53      189.36      4.05 o 
  -1   8   5      109.89      121.15      3.79 o 
   0   8   5      253.86      244.54      8.34 o 
   1   8   5       29.69       38.14      2.60 o 
   2   8   5       40.04       36.03      1.89 o 
   3   8   5       17.27       17.93      1.86 o 
   4   8   5      229.36      220.29      4.73 o 
   5   8   5        0.00       -1.12      1.58 o 
   6   8   5        0.02       -2.31      2.31 o 
   7   8   5        6.43        8.02      2.75 o 
   8   8   5        3.38        0.69      4.39 o 
   9   8   5        6.25        3.94      4.43 o 
 -10   9   5        8.22        9.76      3.56 o 
  -9   9   5        9.88       10.93      3.28 o 
  -8   9   5        1.60        3.61      2.67 o 
  -7   9   5        0.94       -0.88      2.22 o 
  -6   9   5       48.57       53.10      2.62 o 
  -5   9   5       25.02       27.37      4.93 o 
  -4   9   5       40.46       31.42      2.55 o 
  -3   9   5      159.56      146.67      3.69 o 
  -2   9   5        6.07        4.15      1.73 o 
  -1   9   5       67.86       61.72      2.95 o 
   0   9   5       52.67       53.18      2.76 o 
   1   9   5       71.94       62.19      4.30 o 
   2   9   5       22.43       26.67      4.77 o 
   3   9   5       84.91       80.20      3.52 o 
   4   9   5      282.55      298.82      8.39 o 
   5   9   5      327.62      333.28      7.95 o 
   6   9   5        7.48        4.93      2.78 o 
   7   9   5        0.03       -2.50      3.01 o 
   8   9   5       12.92       19.70      5.33 o 
  -9  10   5        0.00        3.44      2.98 o 
  -8  10   5        0.37       -1.19      2.66 o 
  -7  10   5       14.29       15.89      3.92 o 
  -6  10   5       33.72       37.78      3.59 o 
  -5  10   5        0.77       -0.05      1.75 o 
  -4  10   5      229.27      214.26      4.12 o 
  -3  10   5      445.05      383.65      8.50 o 
  -2  10   5      120.53      107.10      3.89 o 
  -1  10   5        3.15        6.15      1.89 o 
   0  10   5       56.74       51.19      5.46 o 
   1  10   5        1.34        1.22      1.85 o 
   2  10   5      119.79      111.14      4.22 o 
   3  10   5      272.43      271.15      7.02 o 
   4  10   5      113.75      113.10      4.35 o 
   5  10   5      522.36      534.82     12.95 o 
   6  10   5       72.51       68.09      4.01 o 
   7  10   5        0.20       -2.90      2.94 o 
   8  10   5        0.61        8.86      5.68 o 
  -8  11   5        8.46        8.21      4.69 o 
  -7  11   5        2.76        3.04      2.28 o 
  -6  11   5       35.04       38.80      2.73 o 
  -5  11   5       34.30       39.04      6.83 o 
  -4  11   5       72.23       65.20      2.88 o 
  -3  11   5      794.44      697.25     10.85 o 
  -2  11   5       27.00       21.41      4.47 o 
  -1  11   5       14.01       15.98      5.03 o 
   0  11   5      212.52      204.72      5.87 o 
   1  11   5      621.02      574.29     11.56 o 
   2  11   5        9.90       11.70      3.01 o 
   3  11   5       57.90       54.42      4.04 o 
   4  11   5       39.86       41.05      4.04 o 
   5  11   5        9.03       11.93      2.85 o 
   6  11   5        6.40       11.35      4.30 o 
   7  11   5        6.10        6.80      4.39 o 
  -8  12   5       29.43       33.89      6.02 o 
  -7  12   5        3.36       -1.31      3.00 o 
  -6  12   5        0.12       -2.58      2.58 o 
  -5  12   5        6.91        0.99      2.52 o 
  -4  12   5       33.64       38.68      4.62 o 
  -3  12   5      140.24      116.36      3.77 o 
  -2  12   5        0.02        1.94      2.13 o 
  -1  12   5       50.28       44.96      4.77 o 
   0  12   5        1.86        2.43      2.92 o 
   1  12   5       28.15       30.65      3.18 o 
   2  12   5        1.73        4.18      2.37 o 
   3  12   5       45.22       49.54      3.79 o 
   4  12   5        4.18        1.22      2.62 o 
   5  12   5      642.10      625.92     18.66 o 
   6  12   5       22.40       25.80      5.42 o 
  -7  13   5        1.03        2.88      4.64 o 
  -6  13   5        0.26        0.54      4.64 o 
  -5  13   5        9.33        7.11      3.06 o 
  -4  13   5        0.27       -0.94      2.55 o 
  -3  13   5       58.19       49.96      3.25 o 
  -2  13   5        8.96        5.46      2.34 o 
  -1  13   5        4.42        4.71      2.37 o 
   0  13   5       63.27       60.45      3.61 o 
   1  13   5        5.49        0.36      2.35 o 
   2  13   5        9.72        6.19      2.46 o 
   3  13   5       17.70       19.94      3.27 o 
   4  13   5       20.84       27.72      3.57 o 
   5  13   5       12.55       12.99      4.82 o 
  -6  14   5        0.37       -3.19      3.19 o 
  -5  14   5       29.85       36.58      4.23 o 
  -4  14   5        1.42       -1.03      2.86 o 
  -3  14   5       35.94       52.08      4.18 o 
  -2  14   5       28.66       35.10      6.06 o 
  -1  14   5       15.24       10.75      2.80 o 
   0  14   5       10.97        9.27      2.83 o 
   1  14   5        3.96        1.67      2.53 o 
   2  14   5        0.40       -1.94      2.52 o 
   3  14   5        0.07       -2.67      2.67 o 
   4  14   5       13.60       16.39      5.07 o 
  -4  15   5        1.80        2.15      4.47 o 
  -3  15   5       16.68       13.01      3.83 o 
  -2  15   5       74.36       96.37      4.79 o 
  -1  15   5        4.75        4.66      5.25 o 
   0  15   5       19.15       22.07      3.49 o 
   1  15   5      109.01      128.23      5.40 o 
   2  15   5        0.06        0.84      2.98 o 
   3  15   5       37.55       36.81      6.11 o 
 -10   0   6      117.94      105.60      4.65 o 
  -8   0   6       16.37       12.67      2.62 o 
  -6   0   6       22.32       18.57      5.55 o 
  -4   0   6      281.70      341.25      5.21 o 
  -2   0   6      902.07      981.59     21.59 o 
   0   0   6      483.62      524.77     12.99 o 
   2   0   6      926.09     1002.58     22.88 o 
   4   0   6      311.40      301.56      9.29 o 
   6   0   6      835.03      844.54     15.15 o 
   8   0   6       49.97       59.44      6.37 o 
  10   0   6        8.81       19.27      5.59 o 
 -11   1   6       28.55       33.63      5.58 o 
 -10   1   6        2.20        1.84      2.12 o 
  -9   1   6       71.30       57.67      2.39 o 
  -8   1   6       17.87       16.24      1.69 o 
  -7   1   6        2.16        1.52      1.18 o 
  -6   1   6      315.65      326.94      4.88 o 
  -5   1   6      284.30      248.94      2.97 o 
  -4   1   6      219.91      205.32      2.55 o 
  -3   1   6     1763.43     1937.50     16.55 o 
  -2   1   6     2864.55     3152.77     51.57 o 
  -1   1   6      235.54      236.55      4.96 o 
   0   1   6      363.05      372.21      7.05 o 
   1   1   6       47.44       38.50      2.13 o 
   2   1   6       15.33       13.43      2.92 o 
   3   1   6       14.56       18.97      2.04 o 
   4   1   6       29.59       29.29      2.26 o 
   5   1   6        0.19        0.70      1.40 o 
   6   1   6      728.20      697.81      9.21 o 
   7   1   6      182.59      173.04      5.84 o 
   8   1   6        0.91        2.82      2.71 o 
   9   1   6        4.13        0.36      2.76 o 
  10   1   6       11.30       11.36      3.71 o 
 -11   2   6       12.84       14.05      2.64 o 
 -10   2   6       39.23       44.80      3.12 o 
  -9   2   6        1.98        0.42      1.79 o 
  -8   2   6      124.28      121.05      3.03 o 
  -7   2   6      171.67      143.13      3.07 o 
  -6   2   6      154.01      149.17      2.97 o 
  -5   2   6       86.23       70.90      1.42 o 
  -4   2   6      456.00      521.71      6.25 o 
  -3   2   6      296.15      312.26      4.11 o 
  -2   2   6       16.25       29.98      2.28 o 
  -1   2   6        1.70        0.39      0.97 o 
   0   2   6       10.85       10.75      1.47 o 
   1   2   6      338.37      335.23      6.63 o 
   2   2   6      269.40      281.13     11.10 o 
   3   2   6       84.27       72.15      2.33 o 
   4   2   6      292.91      260.09      4.91 o 
   5   2   6       83.22       86.03      2.82 o 
   6   2   6      291.56      268.28      6.85 o 
   7   2   6      125.53      116.67      3.81 o 
   8   2   6        0.09       -0.36      2.40 o 
   9   2   6       11.39        9.91      3.12 o 
  10   2   6        0.40        0.25      3.47 o 
 -11   3   6       16.53       18.91      4.50 o 
 -10   3   6       12.06       10.54      2.45 o 
  -9   3   6      228.54      233.58      5.48 o 
  -8   3   6       55.98       62.31      2.79 o 
  -7   3   6        6.59        3.02      1.58 o 
  -6   3   6      596.92      630.48      8.01 o 
  -5   3   6       13.62        4.97      1.22 o 
  -4   3   6      450.29      462.06      4.70 o 
  -3   3   6      117.71      113.97      2.00 o 
  -2   3   6        0.38        1.48      1.03 o 
  -1   3   6      252.74      265.84      5.53 o 
   0   3   6        2.33        2.36      1.12 o 
   1   3   6       84.78       83.24      2.21 o 
   2   3   6       14.26       12.91      1.33 o 
   3   3   6      533.49      517.31      9.58 o 
   4   3   6       11.85        7.95      1.43 o 
   5   3   6      101.55      111.82      3.22 o 
   6   3   6        0.05       -1.22      1.48 o 
   7   3   6        0.57        1.55      1.87 o 
   8   3   6       16.06       18.42      3.22 o 
   9   3   6       12.00       14.05      6.02 o 
  10   3   6       12.71       12.64      3.57 o 
 -11   4   6        3.15        1.50      2.63 o 
 -10   4   6       61.93       70.20      3.36 o 
  -9   4   6        8.78        6.44      2.08 o 
  -8   4   6      525.85      503.98      8.62 o 
  -7   4   6       73.40       66.93      3.25 o 
  -6   4   6      738.21      776.45      9.56 o 
  -5   4   6        4.37        2.21      0.96 o 
  -4   4   6       22.73       32.41      1.38 o 
  -3   4   6      525.92      530.87      5.88 o 
  -2   4   6       68.48       66.46      2.18 o 
  -1   4   6      324.47      349.02      5.11 o 
   0   4   6       16.73       11.40      1.55 o 
   1   4   6      874.39      827.17     11.08 o 
   2   4   6      494.50      486.72      7.33 o 
   3   4   6       74.65       63.42      4.92 o 
   4   4   6        0.14       -1.13      1.13 o 
   5   4   6        2.62        0.05      1.38 o 
   6   4   6       11.27        6.47      1.62 o 
   7   4   6       27.31       27.83      3.25 o 
   8   4   6       14.12        8.89      2.95 o 
   9   4   6        0.11        0.95      3.16 o 
 -11   5   6        3.67        2.52      2.65 o 
 -10   5   6        0.06       -2.24      2.24 o 
  -9   5   6       19.34       14.39      2.44 o 
  -8   5   6      301.32      319.52      8.03 o 
  -7   5   6       45.55       42.66      2.43 o 
  -6   5   6     3331.45     3424.04     35.94 o 
  -5   5   6      444.41      444.72      6.11 o 
  -4   5   6        0.01        1.06      0.79 o 
  -3   5   6        6.03        3.22      0.76 o 
  -2   5   6       77.41       78.14      2.83 o 
  -1   5   6      126.83      128.27      3.74 o 
   0   5   6     1413.25     1524.19     20.89 o 
   1   5   6       89.32       80.92      2.26 o 
   2   5   6       71.13       63.56      2.20 o 
   3   5   6       30.86       27.15      1.85 o 
   4   5   6       35.73       35.37      4.20 o 
   5   5   6        6.02        4.87      1.57 o 
   6   5   6        3.09        0.81      1.55 o 
   7   5   6       57.21       59.25      3.52 o 
   8   5   6        1.97       -0.17      2.52 o 
   9   5   6       12.49        2.87      3.34 o 
 -11   6   6        9.89       10.60      4.73 o 
 -10   6   6        0.52        0.16      2.77 o 
  -9   6   6        6.10        3.32      2.61 o 
  -8   6   6       28.26       31.70      3.43 o 
  -7   6   6      312.15      318.45      8.30 o 
  -6   6   6      312.24      308.39      5.86 o 
  -5   6   6      123.42      119.38      4.20 o 
  -4   6   6      517.25      511.81      6.79 o 
  -3   6   6        2.16        0.19      0.95 o 
  -2   6   6        1.67       -0.28      1.31 o 
  -1   6   6       85.91      114.51     10.28 o 
   0   6   6      253.47      259.89      9.63 o 
   1   6   6        9.84        8.15      1.23 o 
   2   6   6      215.80      213.70      4.26 o 
   3   6   6       29.86       26.95      1.89 o 
   4   6   6       27.20       36.19      2.82 o 
   5   6   6        1.19       -0.20      1.47 o 
   6   6   6       56.29       53.07      3.35 o 
   7   6   6       26.29       26.55      7.14 o 
   8   6   6      114.73      110.44      7.14 o 
   9   6   6        7.91        4.45      4.13 o 
 -10   7   6        0.96       -1.06      2.80 o 
  -9   7   6        0.39       -1.08      2.43 o 
  -8   7   6        8.00        7.91      3.70 o 
  -7   7   6        0.07       -0.34      2.22 o 
  -6   7   6      103.17      107.25      3.33 o 
  -5   7   6       64.39       71.40      2.65 o 
  -4   7   6       50.78       49.88      1.93 o 
  -3   7   6      420.25      414.70      6.83 o 
  -2   7   6      481.22      467.38     16.64 o 
  -1   7   6        2.44        0.95      1.41 o 
   0   7   6       10.09       10.86      2.45 o 
   1   7   6      414.54      461.57      9.38 o 
   2   7   6      102.99      105.95      8.31 o 
   3   7   6      153.11      140.45      3.61 o 
   4   7   6      165.81      170.75      4.11 o 
   5   7   6      231.24      212.75      4.78 o 
   6   7   6        0.11        1.90      2.40 o 
   7   7   6       54.33       54.54     12.26 o 
   8   7   6       10.84        6.54      4.82 o 
   9   7   6       35.38       32.65      4.50 o 
 -10   8   6        2.73        3.25      3.31 o 
  -9   8   6        1.96       -1.30      2.48 o 
  -8   8   6       30.24       29.32      3.44 o 
  -7   8   6        2.66        0.34      2.13 o 
  -6   8   6      121.29      119.40      7.53 o 
  -5   8   6       28.31       32.64      3.66 o 
  -4   8   6      546.81      523.23      7.20 o 
  -3   8   6      419.53      396.29      8.45 o 
  -2   8   6       59.64       62.74      3.23 o 
  -1   8   6       43.18       33.02      2.67 o 
   0   8   6       62.68       67.50      3.22 o 
   1   8   6       64.66       65.29      3.16 o 
   2   8   6       14.89       17.94      2.31 o 
   3   8   6       14.94       14.79      2.36 o 
   4   8   6       14.56       13.86      1.99 o 
   5   8   6        4.01        2.07      1.74 o 
   6   8   6        0.55       -2.34      2.34 o 
   7   8   6       29.57       42.91      6.15 o 
   8   8   6        0.25        3.10      4.64 o 
  -9   9   6       51.48       64.26      5.03 o 
  -8   9   6       36.56       47.81      7.96 o 
  -7   9   6       87.00       91.97      4.34 o 
  -6   9   6      477.10      477.80      8.38 o 
  -5   9   6       59.67       49.82      2.50 o 
  -4   9   6      299.23      291.20      4.92 o 
  -3   9   6       83.45       76.22      4.24 o 
  -2   9   6       15.07       15.42      2.23 o 
  -1   9   6        4.16        5.05      1.84 o 
   0   9   6       36.97       35.19      8.82 o 
   1   9   6        0.21       -1.76      1.76 o 
   2   9   6       43.71       41.89      2.80 o 
   3   9   6        5.50        3.22      2.41 o 
   4   9   6      149.88      157.63      5.24 o 
   5   9   6       71.80       62.91      3.61 o 
   6   9   6        3.86        4.09      2.73 o 
   7   9   6        4.66        2.14      2.88 o 
   8   9   6        4.25       14.02      6.28 o 
  -9  10   6       92.08      102.70      5.29 o 
  -8  10   6        8.36       12.04      6.54 o 
  -7  10   6        3.95        5.58      2.64 o 
  -6  10   6        0.03       -0.58      1.80 o 
  -5  10   6        1.61        2.49      1.82 o 
  -4  10   6      564.03      528.63      8.86 o 
  -3  10   6        1.10        0.63      1.59 o 
  -2  10   6       30.92       26.92      4.17 o 
  -1  10   6       70.10       69.40      3.47 o 
   0  10   6      135.79      137.68      6.06 o 
   1  10   6      179.33      165.06      5.35 o 
   2  10   6       25.26       30.20      3.01 o 
   3  10   6      419.16      434.98      9.73 o 
   4  10   6      179.95      174.45      9.12 o 
   5  10   6        2.18        2.84      2.52 o 
   6  10   6       17.06       26.66      5.25 o 
   7  10   6       28.11       32.08      5.50 o 
  -8  11   6        2.37       -1.52      3.01 o 
  -7  11   6        4.63        2.04      2.61 o 
  -6  11   6        7.47        4.91      2.13 o 
  -5  11   6      128.51      139.78      4.18 o 
  -4  11   6       62.22       60.62      4.20 o 
  -3  11   6      260.26      263.98      6.98 o 
  -2  11   6       13.46        4.43      2.25 o 
  -1  11   6       19.77       15.08      2.55 o 
   0  11   6      129.83      122.08      4.62 o 
   1  11   6       17.17       15.92      2.82 o 
   2  11   6       43.62       44.49      6.45 o 
   3  11   6        4.28        3.26      2.45 o 
   4  11   6     1227.93     1230.62     21.56 o 
   5  11   6       33.43       43.94      4.02 o 
   6  11   6       16.22        9.38      4.64 o 
  -7  12   6        0.01       -1.37      3.83 o 
  -6  12   6       21.20       15.39      3.19 o 
  -5  12   6        0.00       -1.29      2.55 o 
  -4  12   6       66.92       55.06      3.68 o 
  -3  12   6        5.12        4.31      2.49 o 
  -2  12   6        8.40        7.40      3.53 o 
  -1  12   6       10.18        3.19      2.45 o 
   0  12   6       62.52       62.51      3.64 o 
   1  12   6       37.77       45.40      3.31 o 
   2  12   6        1.08       -0.11      2.28 o 
   3  12   6        1.55       -1.04      2.39 o 
   4  12   6       37.79       33.91      3.91 o 
   5  12   6       10.66        1.38      4.39 o 
   6  12   6        1.63        5.76      4.90 o 
  -6  13   6        0.04       -0.68      3.70 o 
  -5  13   6       42.43       44.54      4.28 o 
  -4  13   6       10.37       15.07      3.16 o 
  -3  13   6        8.15       18.15      4.13 o 
  -2  13   6        3.03        2.32      3.78 o 
  -1  13   6        0.08        0.77      3.10 o 
   0  13   6       12.05       12.92      2.75 o 
   1  13   6        0.36       -2.25      3.01 o 
   2  13   6        1.87       -1.41      2.65 o 
   3  13   6       44.45       55.97      4.44 o 
   4  13   6      107.33      100.26      4.93 o 
   5  13   6        0.49        0.00      4.56 o 
  -5  14   6        3.77       -1.46      3.07 o 
  -4  14   6       14.91       18.75      5.07 o 
  -3  14   6       41.21       46.10      5.68 o 
  -2  14   6        1.36       -2.84      3.44 o 
  -1  14   6        2.06        3.70      3.87 o 
   0  14   6        0.00        1.96      2.64 o 
   1  14   6        9.36       12.02      3.12 o 
   2  14   6        4.24        2.71      2.83 o 
   3  14   6        0.02       -2.34      2.89 o 
  -3  15   6        6.10        0.15      3.05 o 
  -2  15   6        2.98        2.24      4.30 o 
  -1  15   6       29.50       35.61      5.68 o 
   0  15   6       67.92       74.09      4.59 o 
   1  15   6       12.05       18.46      3.59 o 
 -11   0   7        1.64        1.46      4.21 o 
  -9   0   7       58.20       55.92      3.47 o 
  -7   0   7      226.40      215.28      5.57 o 
  -5   0   7      109.39       93.22      2.41 o 
  -3   0   7     1457.53     1455.33     58.41 o 
  -1   0   7      604.44      669.36     16.08 o 
   1   0   7      294.64      335.54      9.72 o 
   3   0   7      295.59      271.98      8.86 o 
   5   0   7     7404.92     6925.39    140.29 o 
   7   0   7        1.73        0.00      3.18 o 
   9   0   7        1.06        1.55      4.64 o 
 -11   1   7        2.61        3.35      3.19 o 
 -10   1   7       29.39       32.47      6.29 o 
  -9   1   7       64.44       50.80      2.75 o 
  -8   1   7       60.25       52.48      2.53 o 
  -7   1   7       20.19       19.07      1.81 o 
  -6   1   7        7.69        8.28      1.72 o 
  -5   1   7      109.56      133.47      2.07 o 
  -4   1   7     1281.69     1293.42     11.53 o 
  -3   1   7     2644.05     3023.95     31.32 o 
  -2   1   7       65.59       72.90      2.65 o 
  -1   1   7       22.93       18.61      2.54 o 
   0   1   7      274.52      303.99      6.32 o 
   1   1   7      136.38      138.20      3.95 o 
   2   1   7       29.07       23.54      2.25 o 
   3   1   7        0.47        0.21      1.44 o 
   4   1   7       57.99       62.20      2.55 o 
   5   1   7        3.80       -2.54      4.10 o 
   6   1   7      119.83      114.86      3.20 o 
   7   1   7        0.03       -0.19      1.76 o 
   8   1   7        4.73        9.67      2.95 o 
   9   1   7        4.80        3.99      3.31 o 
 -11   2   7        9.69        2.52      3.04 o 
 -10   2   7       10.93       10.22      3.00 o 
  -9   2   7       30.80       31.22      2.67 o 
  -8   2   7      217.23      209.44      4.89 o 
  -7   2   7        7.61        6.79      1.63 o 
  -6   2   7      957.99      948.21     11.27 o 
  -5   2   7       46.74       50.44      1.30 o 
  -4   2   7      112.91      120.76      1.91 o 
  -3   2   7       52.79       52.53      1.60 o 
  -2   2   7       10.05       17.77      1.76 o 
  -1   2   7       97.15       75.41      3.66 o 
   0   2   7      519.99      554.60      9.97 o 
   1   2   7       15.18       22.09      1.97 o 
   2   2   7      199.70      199.10      5.05 o 
   3   2   7       48.93       48.33      2.12 o 
   4   2   7       16.23       17.45      1.86 o 
   5   2   7      236.57      221.86      6.78 o 
   6   2   7      132.29      122.40      3.64 o 
   7   2   7        0.78       -1.14      1.93 o 
   8   2   7        0.31        1.18      2.89 o 
   9   2   7        3.93        8.09      4.39 o 
 -11   3   7        0.31        1.79      2.61 o 
 -10   3   7        6.48        2.35      2.23 o 
  -9   3   7        0.41       -0.62      1.95 o 
  -8   3   7       32.55       40.81      2.67 o 
  -7   3   7        0.23       -0.60      2.19 o 
  -6   3   7      536.82      509.16      8.17 o 
  -5   3   7       27.93       19.36      2.10 o 
  -4   3   7       36.79       22.54      1.20 o 
  -3   3   7      140.98      134.90      2.32 o 
  -2   3   7       65.93       66.94      7.53 o 
  -1   3   7       25.98       24.51      1.90 o 
   0   3   7       37.41       39.68      2.16 o 
   1   3   7       11.84        9.99      1.38 o 
   2   3   7       47.06       36.86      1.74 o 
   3   3   7       33.04       32.63      2.31 o 
   4   3   7        8.92        5.43      1.52 o 
   5   3   7       15.32       14.44      1.95 o 
   6   3   7        0.10       -1.58      1.58 o 
   7   3   7        1.13       -1.86      1.86 o 
   8   3   7        8.80        7.01      2.96 o 
   9   3   7        3.25       -0.47      3.29 o 
 -11   4   7        7.56       11.32      3.58 o 
 -10   4   7       27.12       24.26      3.53 o 
  -9   4   7        0.16       -1.61      1.91 o 
  -8   4   7      440.11      411.84      7.61 o 
  -7   4   7      551.02      538.40     11.04 o 
  -6   4   7      126.27      123.96      2.86 o 
  -5   4   7        0.20       -0.95      1.03 o 
  -4   4   7       68.42       63.66      1.87 o 
  -3   4   7       25.33       22.15      2.71 o 
  -2   4   7      210.27      203.06      4.87 o 
  -1   4   7      858.45      811.72     13.68 o 
   0   4   7        3.32        1.26      1.07 o 
   1   4   7       14.84       10.53      1.33 o 
   2   4   7      611.77      611.50      8.98 o 
   3   4   7       61.22       68.52      2.46 o 
   4   4   7        0.07        0.85      1.40 o 
   5   4   7        9.32       12.39      1.87 o 
   6   4   7        0.40        1.01      1.61 o 
   7   4   7        3.10        3.12      2.50 o 
   8   4   7        3.49        4.77      3.04 o 
   9   4   7       20.71       23.13     11.48 o 
 -11   5   7        0.31        2.62      3.35 o 
 -10   5   7       21.98       23.04      3.53 o 
  -9   5   7        1.89        0.14      2.00 o 
  -8   5   7        1.65        2.21      2.34 o 
  -7   5   7        0.00        0.15      1.63 o 
  -6   5   7      187.87      191.21      3.71 o 
  -5   5   7      107.44      110.39      2.67 o 
  -4   5   7       48.52       49.60      1.56 o 
  -3   5   7       20.89       24.16      2.51 o 
  -2   5   7       16.43       12.52      1.98 o 
  -1   5   7       86.64       88.80      5.12 o 
   0   5   7       13.94       17.60      3.31 o 
   1   5   7      959.28      988.56     19.91 o 
   2   5   7        2.10        0.76      1.24 o 
   3   5   7       56.57       56.64      2.34 o 
   4   5   7       13.43        9.78      2.11 o 
   5   5   7        0.35       -0.62      1.52 o 
   6   5   7       14.43       10.98      2.00 o 
   7   5   7        1.89        1.48      2.61 o 
   8   5   7        1.78        0.43      4.39 o 
   9   5   7       52.06       54.17      5.02 o 
 -10   6   7        5.43        3.81      3.00 o 
  -9   6   7        0.45        1.98      2.70 o 
  -8   6   7      143.72      154.58      5.56 o 
  -7   6   7      674.57      637.15     12.80 o 
  -6   6   7      206.86      216.42      4.80 o 
  -5   6   7     1146.40     1065.19     21.33 o 
  -4   6   7      526.90      506.42      6.87 o 
  -3   6   7      118.29      109.39      3.74 o 
  -2   6   7       13.87        8.56      2.75 o 
  -1   6   7      454.59      479.65      9.31 o 
   0   6   7       38.97       44.69      2.61 o 
   1   6   7      253.70      275.16     10.36 o 
   2   6   7       80.65       80.00      2.60 o 
   3   6   7       16.20       14.52      1.81 o 
   4   6   7       10.30       10.05      1.83 o 
   5   6   7      216.52      211.53      4.86 o 
   6   6   7        0.13        0.76      1.75 o 
   7   6   7       41.68       41.12      5.68 o 
   8   6   7        8.37        7.40      4.73 o 
 -10   7   7        1.04        2.72      3.07 o 
  -9   7   7        4.54        0.97      2.82 o 
  -8   7   7       33.61       45.90      3.95 o 
  -7   7   7      256.37      238.10      6.81 o 
  -6   7   7      127.88      135.98      3.78 o 
  -5   7   7      946.89      967.00     13.77 o 
  -4   7   7       45.42       43.83      1.91 o 
  -3   7   7       35.19       35.83      2.64 o 
  -2   7   7      358.69      382.57      8.64 o 
  -1   7   7       13.33       23.24      3.83 o 
   0   7   7      191.77      193.15      5.29 o 
   1   7   7        7.85        5.01      1.86 o 
   2   7   7        0.28        0.97      1.75 o 
   3   7   7      187.86      185.88      5.38 o 
   4   7   7      125.53       96.21      3.19 o 
   5   7   7        5.13        2.97      1.82 o 
   6   7   7       58.41       53.23      3.58 o 
   7   7   7       46.80       48.43      6.24 o 
   8   7   7        0.75       -0.52      4.64 o 
 -10   8   7       43.04       59.50      5.17 o 
  -9   8   7       16.92       17.54      4.86 o 
  -8   8   7       30.45       52.06      4.23 o 
  -7   8   7        4.04       -0.31      2.40 o 
  -6   8   7      115.64      124.03      4.71 o 
  -5   8   7      185.08      184.72      4.50 o 
  -4   8   7        8.40        4.30      1.38 o 
  -3   8   7        3.35        0.51      1.37 o 
  -2   8   7        0.18       -1.08      1.77 o 
  -1   8   7      243.86      249.26      6.39 o 
   0   8   7      131.77      129.79      4.40 o 
   1   8   7        3.25        0.67      2.15 o 
   2   8   7      159.40      149.44      5.29 o 
   3   8   7        8.52        8.67      2.33 o 
   4   8   7        0.01       -0.90      2.03 o 
   5   8   7        0.84       -2.41      2.71 o 
   6   8   7       11.75       12.69      4.77 o 
   7   8   7       30.51       34.92      6.45 o 
   8   8   7       19.83       56.17      7.57 o 
  -9   9   7        6.79        9.11      3.37 o 
  -8   9   7        0.51        1.86      2.64 o 
  -7   9   7       44.40       46.11      3.53 o 
  -6   9   7        5.68        5.24      1.83 o 
  -5   9   7        4.19        3.27      2.19 o 
  -4   9   7       53.16       59.54      3.65 o 
  -3   9   7        0.19        0.47      1.92 o 
  -2   9   7       29.67       22.94      2.67 o 
  -1   9   7      113.99      106.16      5.55 o 
   0   9   7        6.44        1.87      1.88 o 
   1   9   7       55.72       52.25      6.71 o 
   2   9   7       29.05       32.88      3.15 o 
   3   9   7        3.32       -1.64      2.41 o 
   4   9   7       24.86       23.11      2.96 o 
   5   9   7       23.54       22.51      3.15 o 
   6   9   7       41.55       49.46      5.93 o 
   7   9   7       46.07       51.78      6.45 o 
  -9  10   7       11.52       17.18      3.80 o 
  -8  10   7       32.94       49.28     10.75 o 
  -7  10   7       83.77       83.41      4.41 o 
  -6  10   7        9.37        5.96      2.24 o 
  -5  10   7        0.37        0.87      1.87 o 
  -4  10   7       36.74       39.80      2.72 o 
  -3  10   7        3.49        1.29      2.13 o 
  -2  10   7        1.07       -0.34      2.62 o 
  -1  10   7      615.19      556.57     11.37 o 
   0  10   7        3.82        3.37      2.00 o 
   1  10   7       10.74        7.12      2.44 o 
   2  10   7      194.74      184.29      5.74 o 
   3  10   7       29.73       27.22      3.00 o 
   4  10   7        0.54       -2.07      2.33 o 
   5  10   7      158.76      170.01      6.24 o 
   6  10   7       48.25       52.55      6.62 o 
   7  10   7       20.47       18.32      5.68 o 
  -8  11   7        8.19       15.38      3.44 o 
  -7  11   7        2.10        6.59      2.93 o 
  -6  11   7        5.49        4.73      2.15 o 
  -5  11   7        0.00       -0.52      2.43 o 
  -4  11   7       23.72       21.29      2.95 o 
  -3  11   7       28.53       22.20      4.69 o 
  -2  11   7      123.19      120.87      4.68 o 
  -1  11   7       53.88       50.61      3.38 o 
   0  11   7       43.38       39.67      3.20 o 
   1  11   7       83.23       84.96      7.14 o 
   2  11   7       32.73       31.92      4.34 o 
   3  11   7      409.58      388.59      9.45 o 
   4  11   7       25.84       36.02      3.86 o 
   5  11   7       20.54       22.09      3.54 o 
   6  11   7        1.48       -0.60      4.30 o 
  -7  12   7        7.76       11.44      4.47 o 
  -6  12   7       85.24      101.23      5.42 o 
  -5  12   7        0.35        0.36      2.73 o 
  -4  12   7        1.94        2.58      3.61 o 
  -3  12   7        3.77        2.15      2.43 o 
  -2  12   7       22.51       19.70      3.48 o 
  -1  12   7      396.73      330.08     13.07 o 
   0  12   7        0.01        2.14      2.92 o 
   1  12   7        0.54        1.79      2.45 o 
   2  12   7        0.42        2.61      5.55 o 
   3  12   7       81.97       81.05      4.40 o 
   4  12   7        0.28       -1.26      2.82 o 
   5  12   7       10.37       16.00      5.33 o 
  -6  13   7        1.80        2.40      8.47 o 
  -5  13   7        2.42        3.00      3.07 o 
  -4  13   7       19.14       23.48      4.64 o 
  -3  13   7        9.03       10.07      2.98 o 
  -2  13   7        3.13       -0.95      2.55 o 
  -1  13   7        1.65       -2.49      2.49 o 
   0  13   7        0.22       -2.34      2.61 o 
   1  13   7        0.09        5.18      2.83 o 
   2  13   7        6.16        5.53      2.79 o 
   3  13   7       12.12        9.90      6.75 o 
   4  13   7        0.78       -1.89      2.86 o 
  -4  14   7        2.38       -1.46      4.21 o 
  -3  14   7       25.18       32.50      3.95 o 
  -2  14   7        4.42        5.80      3.35 o 
  -1  14   7       17.72       15.20      5.81 o 
   0  14   7        3.94        6.86      3.07 o 
   1  14   7       46.46       57.64      4.74 o 
   2  14   7        1.67        6.25      3.18 o 
  -1  15   7       14.71       15.14      3.59 o 
 -10   0   8      166.26      150.70      8.17 o 
  -8   0   8      268.25      240.24      9.38 o 
  -6   0   8       17.35       18.93      4.09 o 
  -4   0   8       49.89       51.64      2.52 o 
  -2   0   8     1085.87     1269.65     28.13 o 
   0   0   8      208.62      180.97      6.80 o 
   2   0   8      183.29      177.70      7.05 o 
   4   0   8      554.71      497.50     14.02 o 
   6   0   8       48.42       37.95      3.47 o 
   8   0   8      260.26      242.04     10.92 o 
 -11   1   8        0.02        2.59      3.16 o 
 -10   1   8       33.58       29.65      3.62 o 
  -9   1   8        4.36        1.97      1.93 o 
  -8   1   8      102.69       83.37      3.07 o 
  -7   1   8       36.12       27.56      4.87 o 
  -6   1   8        0.04        0.45      1.11 o 
  -5   1   8      150.47      150.80      2.31 o 
  -4   1   8        1.02        2.01      0.73 o 
  -2   1   8       26.41       27.62      2.19 o 
  -1   1   8      373.81      362.14      7.30 o 
   0   1   8      546.21      578.93     10.58 o 
   1   1   8        1.90       -0.93      1.49 o 
   2   1   8        1.72        0.10      1.73 o 
   3   1   8      103.17      108.34      4.04 o 
   4   1   8      320.50      322.50      6.14 o 
   5   1   8        0.42        0.78      1.65 o 
   6   1   8        0.38        1.98      1.65 o 
   7   1   8       36.79       34.24      5.42 o 
   8   1   8        0.19       -2.98      2.98 o 
   9   1   8        0.47       -3.12      3.12 o 
 -11   2   8        0.52       -3.07      3.07 o 
 -10   2   8        2.05       -1.38      2.11 o 
  -9   2   8       57.45       57.37      2.91 o 
  -8   2   8        6.24        1.29      1.73 o 
  -7   2   8      145.52      127.67      5.00 o 
  -6   2   8       40.43       40.86      2.16 o 
  -5   2   8       39.57       48.06      2.03 o 
  -4   2   8        1.08        1.30      0.87 o 
  -3   2   8      503.98      508.68     13.07 o 
  -2   2   8      335.10      407.59      7.94 o 
  -1   2   8      226.16      248.05     10.15 o 
   0   2   8       50.26       55.12      2.73 o 
   1   2   8        0.24       -1.43      1.43 o 
   2   2   8        4.10        2.20      1.75 o 
   3   2   8       97.13      109.01      4.47 o 
   4   2   8       89.17       83.80      4.05 o 
   5   2   8       17.66       21.77      2.27 o 
   6   2   8       12.90       14.57      2.30 o 
   7   2   8       19.98       21.21      2.99 o 
   8   2   8       95.25       78.76      4.73 o 
   9   2   8       40.48       37.80      4.57 o 
 -11   3   8        0.54        1.83      2.65 o 
 -10   3   8        5.59        5.47      2.46 o 
  -9   3   8       61.75       63.37      6.04 o 
  -8   3   8        9.29        7.00      4.09 o 
  -7   3   8      618.77      575.34      9.33 o 
  -6   3   8       70.93       75.15      3.05 o 
  -5   3   8       53.17       51.73      1.84 o 
  -4   3   8       82.31       84.86      2.18 o 
  -2   3   8        0.01       -0.16      1.38 o 
  -1   3   8      182.49      171.66      4.65 o 
   0   3   8       20.81       27.75      2.40 o 
   1   3   8        3.22        1.41      1.51 o 
   2   3   8        6.88        1.53      1.30 o 
   3   3   8        4.11        0.26      1.27 o 
   4   3   8       38.07       35.15      2.43 o 
   5   3   8       92.28       84.10      3.07 o 
   6   3   8       13.15       13.50      2.09 o 
   7   3   8        6.16        9.06      2.41 o 
   8   3   8        6.51        1.46      3.22 o 
   9   3   8        0.84       -1.13      3.53 o 
 -11   4   8        9.82        9.82      2.95 o 
 -10   4   8        0.86       -0.75      2.75 o 
  -9   4   8       11.15       16.18      3.40 o 
  -8   4   8       19.66       22.93      2.45 o 
  -7   4   8      121.67      109.34      4.35 o 
  -6   4   8      237.61      230.50      4.46 o 
  -5   4   8       63.04       60.24      2.04 o 
  -4   4   8     1500.49     1497.14     14.84 o 
  -2   4   8      129.52      122.52      3.86 o 
  -1   4   8       98.24       98.39      3.56 o 
   0   4   8        1.24        0.93      1.46 o 
   1   4   8      288.50      321.77      5.59 o 
   2   4   8       61.17       59.15      2.32 o 
   3   4   8      164.22      157.69      3.87 o 
   4   4   8       49.72       44.51      2.86 o 
   5   4   8        0.50       -0.79      1.57 o 
   6   4   8        1.77        1.77      1.88 o 
   7   4   8        2.65       -0.56      2.55 o 
   8   4   8        9.18        8.04      3.47 o 
 -10   5   8       40.24       47.52      4.41 o 
  -9   5   8        0.70        0.52      2.55 o 
  -8   5   8       30.36       39.78      3.61 o 
  -7   5   8       20.33       17.92      2.22 o 
  -6   5   8     1446.84     1480.85     16.92 o 
  -5   5   8       61.43       50.87      2.33 o 
  -4   5   8      666.26      683.05     10.13 o 
  -2   5   8        4.52        2.81      1.85 o 
  -1   5   8       37.00       33.47      3.01 o 
   0   5   8       24.62       18.67      2.36 o 
   1   5   8      198.09      211.08      5.71 o 
   2   5   8       69.38       61.08      2.44 o 
   3   5   8       43.68       43.47      2.24 o 
   4   5   8        0.07       -0.64      1.53 o 
   5   5   8        0.03       -0.89      1.68 o 
   6   5   8        3.09        1.59      1.94 o 
   7   5   8        1.00        0.40      3.10 o 
   8   5   8        4.62        3.35      3.53 o 
 -10   6   8       81.29      110.04      5.35 o 
  -9   6   8        6.15        3.92      3.78 o 
  -8   6   8        8.51        4.98      3.61 o 
  -7   6   8      103.83      103.74      5.12 o 
  -6   6   8        7.22        7.43      1.93 o 
  -5   6   8      270.70      253.18      7.63 o 
  -4   6   8     1253.96     1226.76     14.25 o 
  -3   6   8       30.19       22.49      6.71 o 
  -2   6   8       50.70       41.48      2.67 o 
  -1   6   8        2.67        2.06      2.19 o 
   0   6   8       21.19       15.71      2.30 o 
   1   6   8        0.05       -1.01      1.65 o 
   2   6   8      274.99      278.54      6.87 o 
   3   6   8       49.27       43.85      2.91 o 
   4   6   8        5.87        4.84      1.75 o 
   5   6   8        0.87        1.66      1.71 o 
   6   6   8        0.09       -0.47      1.97 o 
   7   6   8        1.88        1.21      3.27 o 
   8   6   8        3.04       -2.84      4.90 o 
 -10   7   8        0.29        0.14      3.24 o 
  -9   7   8        6.59        7.91      3.10 o 
  -8   7   8        7.88       11.17      3.83 o 
  -7   7   8        4.69        6.11      2.46 o 
  -6   7   8        0.04        0.88      1.63 o 
  -5   7   8       25.13       22.20      4.18 o 
  -4   7   8        1.36        0.28      1.59 o 
  -3   7   8       21.20       26.30      2.61 o 
  -2   7   8      331.18      344.95      7.72 o 
  -1   7   8      314.08      300.02      9.50 o 
   0   7   8       93.44      103.56      5.46 o 
   1   7   8       12.74       13.03      2.28 o 
   2   7   8        1.66        0.83      1.97 o 
   3   7   8      169.76      173.42      5.44 o 
   4   7   8       41.35       45.83      3.53 o 
   5   7   8       57.93       56.13      4.00 o 
   6   7   8       39.44       48.49      4.11 o 
   7   7   8       24.86       25.95      3.70 o 
  -9   8   8        7.64        6.74      3.13 o 
  -8   8   8        5.61        4.76      2.80 o 
  -7   8   8        1.67        0.80      2.27 o 
  -6   8   8      137.37      132.47      7.58 o 
  -5   8   8      156.22      184.54      4.61 o 
  -4   8   8      230.81      240.07      6.16 o 
  -3   8   8      170.35      181.64      5.35 o 
  -2   8   8      159.21      162.39      5.14 o 
  -1   8   8       85.01       83.50      3.76 o 
   0   8   8        0.27       -1.76      1.76 o 
   1   8   8       35.95       32.56      3.07 o 
   2   8   8        6.22        5.06      2.08 o 
   3   8   8        1.58       -0.25      3.10 o 
   4   8   8       28.79       29.91      3.12 o 
   5   8   8        7.76        4.02      2.64 o 
   6   8   8       35.74       36.99      5.59 o 
   7   8   8        0.00        3.61      4.13 o 
  -9   9   8       12.22       16.43      3.71 o 
  -8   9   8       11.08       12.08      3.13 o 
  -7   9   8        3.38       11.48      4.73 o 
  -6   9   8       20.03       16.05      3.48 o 
  -5   9   8       28.26       29.02      3.19 o 
  -4   9   8      112.07      104.27      3.51 o 
  -3   9   8       19.07       19.94      2.79 o 
  -2   9   8      101.91       90.15      4.07 o 
  -1   9   8       87.49       83.47      3.92 o 
   0   9   8       91.31       94.99      4.56 o 
   1   9   8        0.21       -0.69      1.97 o 
   2   9   8        4.74        3.52      2.18 o 
   3   9   8        7.27        8.13      2.56 o 
   4   9   8        0.82       -2.19      2.19 o 
   5   9   8        9.92        7.38      2.90 o 
   6   9   8       81.85       74.32      6.62 o 
  -8  10   8       13.87       23.64      3.80 o 
  -7  10   8      112.93      129.14      5.37 o 
  -6  10   8        5.42        4.92      2.20 o 
  -5  10   8        1.05       -1.97      2.34 o 
  -4  10   8       34.41       23.70      2.87 o 
  -3  10   8      224.66      238.21      8.90 o 
  -2  10   8      495.47      461.39     10.13 o 
  -1  10   8       42.00       43.50      3.70 o 
   0  10   8        1.04       -1.26      2.23 o 
   1  10   8      134.41      136.96      5.17 o 
   2  10   8       31.95       32.18      3.43 o 
   3  10   8       23.27       26.67      3.45 o 
   4  10   8        0.01       -2.52      2.65 o 
   5  10   8      170.64      173.05      9.20 o 
   6  10   8       43.99       47.48      6.54 o 
  -7  11   8        8.00       19.47      3.49 o 
  -6  11   8        2.71        3.69      2.85 o 
  -5  11   8        3.97       -0.94      2.57 o 
  -4  11   8        2.81        4.30      3.18 o 
  -3  11   8      168.18      167.64      8.69 o 
  -2  11   8      273.07      268.11      7.51 o 
  -1  11   8       95.20       99.62      4.56 o 
   0  11   8       53.93       52.11      3.81 o 
   1  11   8        0.35       -0.60      2.23 o 
   2  11   8        1.50       -1.14      2.47 o 
   3  11   8       74.27       70.69      6.19 o 
   4  11   8        4.17        5.78      2.99 o 
   5  11   8       16.35       17.91      3.47 o 
  -6  12   8       16.06       17.54      4.34 o 
  -5  12   8       55.06       58.98      4.11 o 
  -4  12   8        3.46        0.43      3.78 o 
  -3  12   8        2.22       -0.83      2.45 o 
  -2  12   8       35.06       25.99      3.40 o 
  -1  12   8        0.26       -2.47      2.47 o 
   0  12   8        2.75        0.17      2.46 o 
   1  12   8        3.29        2.70      2.76 o 
   2  12   8        3.60        2.80      2.79 o 
   3  12   8        1.44        1.12      5.42 o 
   4  12   8        5.38        3.76      3.48 o 
  -5  13   8       45.25       50.15      6.45 o 
  -4  13   8        2.50       -1.12      4.30 o 
  -3  13   8       22.39       21.59      3.67 o 
  -2  13   8        1.56       -0.43      2.74 o 
  -1  13   8       19.53       23.17      3.49 o 
   0  13   8        0.18       -0.08      2.82 o 
   1  13   8        6.49       -2.19      2.85 o 
   2  13   8       18.66       15.87      3.49 o 
   3  13   8        2.04       -2.14      2.86 o 
  -3  14   8        2.43        7.72      8.21 o 
  -2  14   8        0.24       -0.99      3.19 o 
  -1  14   8        5.31        5.69      3.08 o 
   0  14   8        1.11        1.29      2.99 o 
   1  14   8        8.80        3.61      4.69 o 
 -11   0   9       54.99       60.21      7.14 o 
  -9   0   9        9.94        5.76      3.61 o 
  -7   0   9        2.64       -0.43      2.92 o 
  -5   0   9      574.85      588.38      8.65 o 
  -3   0   9      111.41      125.58      5.33 o 
  -1   0   9     3108.93     3088.67     64.68 o 
   1   0   9       84.52       92.55      5.16 o 
   3   0   9       81.83       75.18      4.82 o 
   5   0   9       76.62       79.72      3.98 o 
   7   0   9      925.03      859.71     24.60 o 
 -11   1   9        2.14       -0.33      3.31 o 
 -10   1   9        0.07        0.25      3.70 o 
  -9   1   9        1.64       -1.54      2.43 o 
  -8   1   9       34.23       31.36      3.31 o 
  -7   1   9       18.49        7.50      3.00 o 
  -6   1   9      244.01      219.95      4.72 o 
  -5   1   9      184.83      180.85      2.99 o 
  -4   1   9       61.78       61.15      1.95 o 
  -3   1   9      102.87       99.48      3.41 o 
  -2   1   9      339.22      341.66      7.21 o 
  -1   1   9      160.23      181.68      8.04 o 
   0   1   9        1.02       -0.39      1.64 o 
   1   1   9       37.85       46.67      2.83 o 
   2   1   9        9.18       11.23      3.57 o 
   3   1   9       14.18       16.50      2.58 o 
   4   1   9       25.74       22.06      2.80 o 
   5   1   9        6.77        3.52      2.35 o 
   6   1   9        0.94        1.64      1.77 o 
   7   1   9      375.72      383.45      7.96 o 
   8   1   9        5.38        8.28      4.43 o 
 -11   2   9        0.01        0.52      3.39 o 
 -10   2   9        1.59       -0.52      2.80 o 
  -9   2   9       21.45       16.25      4.78 o 
  -8   2   9       37.95       35.25      2.71 o 
  -7   2   9        8.91        8.27      1.97 o 
  -6   2   9       29.58       38.85      2.27 o 
  -5   2   9       92.76       96.94      2.17 o 
  -4   2   9      150.25      146.03      3.30 o 
  -3   2   9       23.29       22.73      3.27 o 
  -2   2   9       29.70       28.21      2.80 o 
  -1   2   9      167.81      189.32      5.14 o 
   0   2   9        0.02       -0.64      1.61 o 
   1   2   9       56.88       57.02      7.05 o 
   2   2   9      181.65      188.88      5.44 o 
   3   2   9       72.21       73.35      3.53 o 
   4   2   9       27.56       27.81      2.40 o 
   5   2   9        0.89       -0.16      1.72 o 
   6   2   9        2.28       -0.50      1.93 o 
   7   2   9       37.54       34.38      3.76 o 
   8   2   9       81.57       84.26      5.26 o 
 -10   3   9       21.84       23.88      2.99 o 
  -9   3   9       10.74       10.87      2.38 o 
  -8   3   9      116.81      100.74      3.56 o 
  -7   3   9        0.00       -1.62      1.62 o 
  -6   3   9      213.40      193.34      4.90 o 
  -5   3   9       72.73       79.18      2.71 o 
  -4   3   9      291.21      268.11      4.37 o 
  -3   3   9       21.00       26.89      2.45 o 
  -2   3   9      193.82      206.92      5.35 o 
  -1   3   9       25.60       20.38      2.29 o 
   0   3   9       21.64       21.22      2.48 o 
   1   3   9       29.16       34.14      2.93 o 
   2   3   9       51.84       47.48      2.32 o 
   3   3   9       21.86       19.08      2.03 o 
   4   3   9       47.79       44.80      2.57 o 
   5   3   9       86.79       85.98      3.24 o 
   6   3   9        0.26       -1.64      1.91 o 
   7   3   9       11.12        3.67      2.48 o 
   8   3   9        2.51        2.16      3.43 o 
 -10   4   9        3.94        2.38      2.49 o 
  -9   4   9        1.79       -1.78      2.15 o 
  -8   4   9       22.87       18.51      3.81 o 
  -7   4   9       19.43       23.22      4.82 o 
  -6   4   9      239.01      210.46      4.78 o 
  -5   4   9      464.78      456.48      6.48 o 
  -4   4   9      859.45      850.29     11.92 o 
  -3   4   9       83.66       80.08      3.48 o 
  -2   4   9        0.06       -0.71      1.70 o 
  -1   4   9       33.43       41.09      3.03 o 
   0   4   9        1.51        3.45      1.82 o 
   1   4   9      188.83      183.28      5.35 o 
   2   4   9        0.38       -1.35      1.35 o 
   3   4   9       22.98       29.06      4.42 o 
   4   4   9       41.17       43.22      4.52 o 
   5   4   9        4.13        2.65      2.57 o 
   6   4   9        0.00        0.11      2.00 o 
   7   4   9        1.62       -0.68      3.01 o 
   8   4   9        1.31        2.25      3.87 o 
 -10   5   9        2.50       -1.46      2.97 o 
  -9   5   9       50.50       67.36      8.17 o 
  -8   5   9       27.29       31.33      3.47 o 
  -7   5   9       14.16       14.24      2.67 o 
  -6   5   9       40.05       36.76      2.79 o 
  -5   5   9     1019.70      979.67     17.27 o 
  -4   5   9        0.38       -0.31      1.53 o 
  -3   5   9      319.05      324.96      7.27 o 
  -2   5   9       23.68       19.48      2.30 o 
  -1   5   9       46.85       56.77      3.05 o 
   0   5   9       19.76       19.38      3.10 o 
   1   5   9       71.28       63.34      3.29 o 
   2   5   9       30.63       36.85      3.16 o 
   3   5   9      293.07      291.89      7.39 o 
   4   5   9       22.35       26.79      5.55 o 
   5   5   9       26.35       26.04      2.81 o 
   6   5   9        6.10        4.49      2.23 o 
   7   5   9        3.16        6.86      3.05 o 
 -10   6   9        8.97       17.58      3.71 o 
  -9   6   9        7.17        9.05      4.13 o 
  -8   6   9        1.59        2.04      2.55 o 
  -7   6   9        2.14       -0.27      2.25 o 
  -6   6   9      121.02      137.30      3.91 o 
  -5   6   9     1149.04     1158.23     16.13 o 
  -4   6   9      114.20      118.13      3.42 o 
  -3   6   9        8.18        6.89      2.04 o 
  -2   6   9       46.47       49.17      2.87 o 
  -1   6   9       71.61       62.11      3.28 o 
   0   6   9       32.37       28.91      2.91 o 
   1   6   9      107.25      100.35      4.09 o 
   2   6   9       95.27       91.96      3.94 o 
   3   6   9       22.56       24.23      2.97 o 
   4   6   9       15.28       19.28      3.35 o 
   5   6   9       63.92       61.77      5.93 o 
   6   6   9        0.01        1.02      2.16 o 
   7   6   9        4.78        6.87      3.31 o 
  -9   7   9        2.81        7.47      3.16 o 
  -8   7   9        5.77        4.86      2.80 o 
  -7   7   9       10.62       10.48      2.67 o 
  -6   7   9        8.43        7.10      2.83 o 
  -5   7   9       59.72       55.19      2.67 o 
  -4   7   9        9.05        9.01      3.44 o 
  -3   7   9     1200.42     1238.56     29.37 o 
  -2   7   9      307.07      305.83      7.39 o 
  -1   7   9        0.10       -0.20      1.97 o 
   0   7   9       44.07       46.14      3.06 o 
   1   7   9       11.23       20.31      2.69 o 
   2   7   9        2.41        1.46      2.20 o 
   3   7   9       17.01       23.08      2.95 o 
   4   7   9       12.12       12.36      2.78 o 
   5   7   9        6.24        5.30      2.64 o 
   6   7   9       24.33       21.68      5.07 o 
   7   7   9       30.05       37.59      6.02 o 
  -9   8   9       32.21       50.99      4.74 o 
  -8   8   9       24.94       41.89      4.17 o 
  -7   8   9        2.17        0.64      2.49 o 
  -6   8   9        2.58        2.56      1.92 o 
  -5   8   9       13.11       12.08      5.55 o 
  -4   8   9       93.09       96.35      4.11 o 
  -3   8   9       18.78       13.97      2.61 o 
  -2   8   9       42.55       44.77      3.50 o 
  -1   8   9       19.05       20.06      2.72 o 
   0   8   9       19.66       18.37      2.66 o 
   1   8   9       10.56        9.79      2.58 o 
   2   8   9      130.89      137.92      5.10 o 
   3   8   9       22.78       27.28      3.23 o 
   4   8   9       11.15       11.03      3.00 o 
   5   8   9        6.42        3.89      2.78 o 
   6   8   9       18.01       17.12      4.99 o 
  -8   9   9      108.82      124.43      5.53 o 
  -7   9   9       20.20       20.61      3.40 o 
  -6   9   9       27.13       34.27      5.28 o 
  -5   9   9        0.20       -0.08      2.34 o 
  -4   9   9       13.41        3.94      2.37 o 
  -3   9   9       45.78       42.59      3.40 o 
  -2   9   9        0.85       -2.10      2.10 o 
  -1   9   9        0.37        0.86      2.09 o 
   0   9   9       15.10       17.54      2.86 o 
   1   9   9      145.23      144.08      5.32 o 
   2   9   9       14.94       15.97      2.91 o 
   3   9   9        1.26        1.27      4.04 o 
   4   9   9        8.22       10.22      2.96 o 
   5   9   9       20.46       24.34      3.71 o 
   6   9   9        2.91        2.06      4.73 o 
  -8  10   9        9.61       12.94      3.50 o 
  -7  10   9        4.97        7.99      3.13 o 
  -6  10   9       32.01       40.55      7.10 o 
  -5  10   9      193.51      198.10      6.97 o 
  -4  10   9       16.42        7.91      3.78 o 
  -3  10   9       11.29        9.88      2.57 o 
  -2  10   9       26.22       30.01      3.53 o 
  -1  10   9       28.59       27.70      3.36 o 
   0  10   9       60.98       56.83      3.68 o 
   1  10   9       89.43       79.65      4.19 o 
   2  10   9        0.00       -1.36      2.40 o 
   3  10   9        1.19       -4.18      4.52 o 
   4  10   9       30.68       28.56      3.83 o 
   5  10   9      122.51      105.15      7.44 o 
  -7  11   9       33.42       58.87      5.05 o 
  -6  11   9       20.07       16.71      4.52 o 
  -5  11   9       55.99       49.29      6.02 o 
  -4  11   9        1.66        2.58      3.70 o 
  -3  11   9       15.84        1.75      2.83 o 
  -2  11   9        4.35        7.06      2.73 o 
  -1  11   9        9.62        4.88      2.71 o 
   0  11   9       17.59       10.26      2.92 o 
   1  11   9       97.68       99.29      4.79 o 
   2  11   9       11.57       12.67      3.09 o 
   3  11   9        9.39       10.88      3.10 o 
   4  11   9        1.12        2.74      3.10 o 
  -6  12   9       38.99       49.42     12.17 o 
  -5  12   9       15.17       16.94      4.64 o 
  -4  12   9       22.47       27.78      5.25 o 
  -3  12   9        2.06        0.03      2.80 o 
  -2  12   9        5.78        6.19      2.98 o 
  -1  12   9        2.48        3.45      2.93 o 
   0  12   9        9.76        6.03      2.81 o 
   1  12   9      139.71      139.54      5.80 o 
   2  12   9        9.67        8.66      3.27 o 
   3  12   9       22.17       28.61      4.00 o 
  -4  13   9       27.10       23.57      5.59 o 
  -3  13   9        1.02       -2.15      3.53 o 
  -2  13   9       22.42       22.72      5.03 o 
  -1  13   9        6.41        3.94      3.01 o 
   0  13   9        1.29       -2.99      2.99 o 
   1  13   9       10.17        9.83      3.29 o 
   2  13   9        0.00       -3.16      3.16 o 
 -10   0  10        1.63        2.67      4.21 o 
  -8   0  10      266.01      231.38      9.81 o 
  -6   0  10      192.99      210.48      8.43 o 
  -4   0  10        0.22        0.09      1.89 o 
  -2   0  10      147.93      154.05      6.54 o 
   0   0  10      205.98      213.92      8.26 o 
   2   0  10      104.04       97.97      5.59 o 
   4   0  10       32.52       40.94      4.64 o 
   6   0  10       27.59       23.88      3.48 o 
 -10   1  10        2.13       -1.88      5.38 o 
  -9   1  10        9.54        6.92      2.86 o 
  -8   1  10        0.85       -2.40      2.48 o 
  -7   1  10       10.83        8.60      2.43 o 
  -6   1  10      161.05      138.37      8.43 o 
  -5   1  10        8.57        4.89      1.17 o 
  -4   1  10       16.65       12.30      8.26 o 
  -3   1  10        0.51       -1.59      1.59 o 
  -2   1  10        1.04        0.40      1.55 o 
  -1   1  10       16.52       18.33      2.48 o 
   0   1  10       27.70       28.00      2.67 o 
   1   1  10       64.91       79.05      3.74 o 
   2   1  10       12.18       14.17      2.43 o 
   3   1  10       27.80       29.36      3.07 o 
   4   1  10        8.91       10.82      2.62 o 
   5   1  10       73.32       72.63      4.12 o 
   6   1  10      368.72      351.47      6.41 o 
   7   1  10       12.84        9.90      2.80 o 
 -10   2  10        0.00       -1.07      3.16 o 
  -9   2  10        0.22       -1.36      2.61 o 
  -8   2  10        0.43        0.75      2.37 o 
  -7   2  10       99.97      101.01      3.45 o 
  -6   2  10       37.38       36.90      2.39 o 
  -5   2  10      463.89      437.29      5.58 o 
  -4   2  10        0.12        0.00      1.64 o 
  -3   2  10      346.36      371.21      7.85 o 
  -2   2  10      103.48      115.63      4.11 o 
  -1   2  10      238.93      242.51      8.34 o 
   0   2  10       48.24       40.13      2.86 o 
   1   2  10      185.26      189.31      5.62 o 
   2   2  10       79.83       81.23      5.12 o 
   3   2  10        2.97        0.78      1.58 o 
   4   2  10        1.15       -1.23      1.73 o 
   5   2  10       15.12       10.11      2.57 o 
   6   2  10        2.94        0.37      2.84 o 
   7   2  10       21.36       27.15      3.34 o 
 -10   3  10        7.12       10.40      3.31 o 
  -9   3  10        1.39       -1.60      2.80 o 
  -8   3  10        8.52        7.00      2.12 o 
  -7   3  10      114.85      104.99      3.52 o 
  -6   3  10        4.21        5.36      2.22 o 
  -5   3  10      215.32      222.56      4.76 o 
  -4   3  10       50.47       44.89      2.76 o 
  -3   3  10        0.46        0.57      1.79 o 
  -2   3  10       85.84       95.43      3.83 o 
  -1   3  10      187.10      188.52      5.35 o 
   0   3  10      120.35      115.25      5.33 o 
   1   3  10        4.53        0.89      1.84 o 
   2   3  10        5.52        4.02      1.61 o 
   3   3  10       52.09       56.59      2.68 o 
   4   3  10       17.24       19.09      2.23 o 
   5   3  10        6.57        4.85      2.12 o 
   6   3  10       20.30       18.06      3.39 o 
   7   3  10        0.20       -1.52      2.56 o 
 -10   4  10        1.45       -0.22      3.25 o 
  -9   4  10       11.05       20.70      5.72 o 
  -8   4  10       23.07       27.20      4.69 o 
  -7   4  10       86.35       90.10      6.15 o 
  -6   4  10        1.63        0.42      1.91 o 
  -5   4  10      338.48      336.09      7.90 o 
  -4   4  10        0.17        0.58      1.91 o 
  -3   4  10       54.91       55.45      3.10 o 
  -2   4  10      452.41      443.19     11.74 o 
  -1   4  10       10.05        8.16      2.02 o 
   0   4  10        7.16        5.75      2.20 o 
   1   4  10        4.15        0.65      2.07 o 
   2   4  10        2.21        3.83      2.03 o 
   3   4  10        1.58       -0.42      2.09 o 
   4   4  10        1.19        1.42      1.82 o 
   5   4  10        3.73        4.67      2.18 o 
   6   4  10        0.13       -2.27      2.27 o 
   7   4  10        0.81       -0.80      3.27 o 
 -10   5  10       29.31       47.52      8.60 o 
  -9   5  10        2.08       -1.68      2.95 o 
  -8   5  10        4.15        1.37      2.52 o 
  -7   5  10        2.37        4.36      2.37 o 
  -6   5  10        0.50        3.51      2.31 o 
  -5   5  10      292.41      300.02      7.26 o 
  -4   5  10     1067.36     1112.82     18.61 o 
  -3   5  10      101.71      101.96      4.73 o 
  -2   5  10        0.19       -0.30      1.93 o 
  -1   5  10       18.01       20.82      2.73 o 
   0   5  10       27.20       26.39      2.93 o 
   1   5  10       10.35        9.06      2.37 o 
   2   5  10        0.06        0.08      1.96 o 
   3   5  10       95.23      101.47      4.35 o 
   4   5  10        0.99        0.89      2.15 o 
   5   5  10        0.43       -0.26      2.41 o 
   6   5  10        0.81       -1.31      4.64 o 
   7   5  10        0.00        3.39      8.99 o 
  -9   6  10        1.68        0.72      3.23 o 
  -8   6  10       50.67       59.15      4.01 o 
  -7   6  10       24.00       26.84      3.31 o 
  -6   6  10       15.90       11.07      2.00 o 
  -5   6  10       35.64       36.62      4.43 o 
  -4   6  10      313.74      321.62      7.51 o 
  -3   6  10        2.11        0.66      2.15 o 
  -2   6  10      460.96      476.83     12.60 o 
  -1   6  10        3.54        3.03      2.14 o 
   0   6  10        1.01        1.04      1.96 o 
   1   6  10        4.09        3.34      2.21 o 
   2   6  10        3.14        0.67      2.21 o 
   3   6  10        7.07        6.75      2.63 o 
   4   6  10      104.26       92.58      4.82 o 
   5   6  10       28.47       32.13      3.57 o 
   6   6  10        0.21       -3.87      4.00 o 
  -9   7  10        9.92        8.52      3.28 o 
  -8   7  10       55.11       71.99      4.32 o 
  -7   7  10        5.32        6.72      2.67 o 
  -6   7  10       41.06       44.64      4.39 o 
  -5   7  10       47.60       53.03      3.36 o 
  -4   7  10        2.36       -1.23      1.98 o 
  -3   7  10      225.72      236.32      6.41 o 
  -2   7  10       48.86       45.59      3.16 o 
  -1   7  10       25.47       22.67      2.82 o 
   0   7  10      100.99      108.68      4.50 o 
   1   7  10        0.90       -0.50      2.32 o 
   2   7  10        6.59        6.75      2.50 o 
   3   7  10       34.08       34.98      3.48 o 
   4   7  10       13.30       18.42      3.25 o 
   5   7  10       16.47       15.05      3.34 o 
   6   7  10        0.04        6.80      4.73 o 
  -8   8  10        8.67        6.28      4.39 o 
  -7   8  10       18.18       20.18      4.04 o 
  -6   8  10        0.83       -0.77      2.51 o 
  -5   8  10        1.16       -1.12      3.35 o 
  -4   8  10       91.47       88.91      4.52 o 
  -3   8  10      170.48      191.74      5.87 o 
  -2   8  10      136.28      147.65      5.23 o 
  -1   8  10      161.26      177.45     10.06 o 
   0   8  10       24.54       25.87      4.82 o 
   1   8  10      224.13      217.19      6.65 o 
   2   8  10       17.67       23.22      3.29 o 
   3   8  10        1.87        0.13      2.41 o 
   4   8  10        0.01        0.26      2.62 o 
   5   8  10        8.19        9.42      3.11 o 
   6   8  10       13.05        9.03      5.42 o 
  -8   9  10       10.79        9.27      3.53 o 
  -7   9  10       32.18       40.33      4.16 o 
  -6   9  10        4.06       10.59      2.98 o 
  -5   9  10        1.62       -0.52      3.53 o 
  -4   9  10        0.30       -2.24      3.27 o 
  -3   9  10        8.73        8.87      2.76 o 
  -2   9  10       10.82        5.58      2.56 o 
  -1   9  10        0.28        1.16      2.49 o 
   0   9  10      330.66      321.90      8.42 o 
   1   9  10        0.31       -2.47      2.47 o 
   2   9  10       46.53       40.05      5.42 o 
   3   9  10        9.66        3.93      2.90 o 
   4   9  10        0.99        5.11      2.91 o 
   5   9  10        1.89        3.53      3.22 o 
  -7  10  10        4.94        3.96      4.64 o 
  -6  10  10        0.23        0.14      2.95 o 
  -5  10  10        7.72        2.75      3.96 o 
  -4  10  10        5.66        4.56      3.78 o 
  -3  10  10        6.03        1.80      2.63 o 
  -2  10  10        6.97        4.00      4.95 o 
  -1  10  10      338.30      355.15      9.03 o 
   0  10  10        7.30        2.49      2.79 o 
   1  10  10       31.58       35.38      3.87 o 
   2  10  10        0.82       -0.22      2.66 o 
   3  10  10       17.83       17.49      3.44 o 
   4  10  10        0.00       -2.95      2.95 o 
  -6  11  10       32.92       47.31      6.28 o 
  -5  11  10        0.33        1.12      3.96 o 
  -4  11  10        8.03        9.29      4.47 o 
  -3  11  10        5.61        3.63      2.77 o 
  -2  11  10        0.08       -0.63      2.57 o 
  -1  11  10        6.02        1.57      2.67 o 
   0  11  10      294.54      285.95      8.21 o 
   1  11  10        0.03       -1.02      2.87 o 
   2  11  10       19.30       16.18      4.13 o 
   3  11  10       23.26       28.37      7.61 o 
  -5  12  10        3.32        3.18      4.56 o 
  -4  12  10        2.66       -2.49      4.39 o 
  -3  12  10       21.41       22.58      7.01 o 
  -2  12  10        1.24       -2.24      4.09 o 
  -1  12  10        2.65       -2.05      2.87 o 
   0  12  10        2.21       -0.97      2.75 o 
   1  12  10        3.91        1.13      3.09 o 
   2  12  10        2.00       -1.61      3.18 o 
  -2  13  10        0.17        3.62      3.21 o 
  -1  13  10        2.92        4.70      3.44 o 
   0  13  10        4.83        0.69      4.90 o 
  -9   0  11        2.11        2.49      4.13 o 
  -7   0  11       35.92       16.94      4.13 o 
  -5   0  11       81.17       84.04      4.82 o 
  -3   0  11       84.91       78.27      4.82 o 
  -1   0  11       90.93       91.43      5.59 o 
   1   0  11      817.74      834.85     21.59 o 
   3   0  11        0.53       -1.12      3.10 o 
   5   0  11       20.17       15.56      3.19 o 
   7   0  11        0.28        1.46      6.11 o 
 -10   1  11        0.01       -2.28      3.22 o 
  -9   1  11       53.36       39.15      4.29 o 
  -8   1  11       18.92       14.04      3.07 o 
  -7   1  11       13.32        4.23      2.51 o 
  -6   1  11        1.65        0.51      2.21 o 
  -5   1  11        2.62        1.36      1.77 o 
  -3   1  11      190.04      185.06      5.23 o 
  -2   1  11        9.00        4.52      1.94 o 
  -1   1  11        3.43        2.95      2.07 o 
   0   1  11       72.30       73.03      3.61 o 
   1   1  11      120.95      115.53      4.50 o 
   2   1  11        0.26        1.52      1.91 o 
   3   1  11       14.72       11.74      2.71 o 
   4   1  11       18.95       17.62      2.49 o 
   5   1  11        0.60        0.66      2.10 o 
   6   1  11        6.74        2.83      2.18 o 
   7   1  11       12.20       11.26      3.11 o 
 -10   2  11       22.33       25.72      4.13 o 
  -9   2  11        8.24        6.49      3.01 o 
  -8   2  11        2.49       -2.48      2.73 o 
  -7   2  11        3.65        2.35      2.45 o 
  -6   2  11       45.36       35.59      3.25 o 
  -5   2  11       14.38       15.65      3.27 o 
  -3   2  11      135.86      134.02      4.47 o 
  -2   2  11        1.28       -0.82      1.94 o 
  -1   2  11        2.22        6.12      2.16 o 
   0   2  11       55.66       48.13      3.13 o 
   1   2  11       40.80       43.44      3.55 o 
   2   2  11       13.88       17.86      2.75 o 
   3   2  11        0.94       -0.93      2.41 o 
   4   2  11        1.18       -1.85      1.85 o 
   5   2  11        0.39        0.94      2.18 o 
   6   2  11        3.47        5.10      2.56 o 
   7   2  11       14.00       11.87      3.17 o 
 -10   3  11       23.79       27.30      4.17 o 
  -9   3  11       23.15       21.79      3.50 o 
  -8   3  11       60.88       59.01      5.89 o 
  -7   3  11       21.47       17.83      2.33 o 
  -6   3  11      204.14      180.57      4.54 o 
  -5   3  11        5.36       -1.63      2.32 o 
  -3   3  11      219.27      230.98      6.08 o 
  -2   3  11       18.67       22.27      5.12 o 
  -1   3  11      186.92      203.79      5.93 o 
   0   3  11       22.15       29.53      3.22 o 
   1   3  11        0.35       -2.41      2.41 o 
   2   3  11        9.79        5.47      2.35 o 
   3   3  11        2.81        0.95      2.40 o 
   4   3  11       31.79       35.66      3.70 o 
   5   3  11       17.03       23.41      2.80 o 
   6   3  11        2.69        4.77      2.51 o 
  -9   4  11       11.39       15.40      4.99 o 
  -8   4  11        0.00        1.44      2.61 o 
  -7   4  11       33.25       50.94      4.01 o 
  -6   4  11        6.40        6.15      3.05 o 
  -5   4  11      123.33      102.27      5.68 o 
  -4   4  11       16.60        7.24      6.62 o 
  -3   4  11        1.52       -1.97      1.97 o 
  -2   4  11      445.19      447.71      9.52 o 
  -1   4  11       38.79       47.09      3.28 o 
   0   4  11       44.22       50.90      3.10 o 
   1   4  11       58.94       59.82      3.49 o 
   2   4  11       14.96       18.08      3.44 o 
   3   4  11        3.75        2.94      2.55 o 
   4   4  11        2.36        3.73      2.61 o 
   5   4  11       27.95       30.61      3.91 o 
   6   4  11        4.86        2.31      4.30 o 
  -9   5  11       70.56       81.70      4.68 o 
  -8   5  11        1.78        0.26      2.74 o 
  -7   5  11       90.88      100.73      4.73 o 
  -6   5  11        0.11       -1.25      2.28 o 
  -5   5  11        0.15        1.81      3.10 o 
  -4   5  11       81.08       64.51      4.99 o 
  -3   5  11     1686.72     1736.54     27.86 o 
  -2   5  11      142.80      146.72      5.02 o 
  -1   5  11       89.21       81.53      3.94 o 
   0   5  11       15.03       13.74      2.60 o 
   1   5  11       12.14       16.33      2.91 o 
   2   5  11        1.56        2.80      4.77 o 
   3   5  11       81.07       71.54      5.12 o 
   4   5  11        2.67        2.15      2.56 o 
   5   5  11       43.41       45.27      5.12 o 
   6   5  11       11.73       14.50      3.62 o 
  -9   6  11       26.66       28.58      4.30 o 
  -8   6  11        7.59        3.83      2.92 o 
  -7   6  11        0.03       -2.46      2.46 o 
  -6   6  11        9.86        6.88      3.61 o 
  -5   6  11        9.23        7.57      3.70 o 
  -4   6  11      118.33      131.95      6.71 o 
  -3   6  11      241.95      245.43      6.81 o 
  -2   6  11       13.78       10.50      3.14 o 
  -1   6  11      186.96      196.91      6.11 o 
   0   6  11        2.91        1.07      3.10 o 
   1   6  11        0.21        1.35      2.44 o 
   2   6  11       23.78       24.68      3.20 o 
   3   6  11        2.21        2.67      2.43 o 
   4   6  11       44.86       58.06      4.55 o 
   5   6  11        4.32        6.64      3.09 o 
   6   6  11        1.00        0.14      3.22 o 
  -8   7  11       25.88       35.91      6.80 o 
  -7   7  11        3.70        5.07      3.87 o 
  -6   7  11        5.02        9.20      3.96 o 
  -5   7  11        7.49        5.07      3.53 o 
  -4   7  11        3.58       -0.44      2.25 o 
  -3   7  11       23.35       17.89      2.92 o 
  -2   7  11        7.60        7.77      2.61 o 
  -1   7  11      200.88      219.61      6.60 o 
   0   7  11       57.57       54.42      3.98 o 
   1   7  11       16.08       11.61      4.30 o 
   2   7  11        0.63       -0.42      2.35 o 
   3   7  11        2.12        5.96      2.67 o 
   4   7  11       43.92       52.53      4.35 o 
   5   7  11        4.59        3.15      3.01 o 
  -8   8  11        1.25        1.86      3.25 o 
  -7   8  11       15.35       26.15      5.42 o 
  -6   8  11        0.04       -1.72      3.61 o 
  -5   8  11        3.18        0.09      3.53 o 
  -4   8  11        0.92       -2.58      3.53 o 
  -3   8  11        5.90        3.37      2.58 o 
  -2   8  11        6.51        7.61      2.75 o 
  -1   8  11       69.03       74.65      4.07 o 
   0   8  11      162.54      161.27     10.36 o 
   1   8  11       27.74       30.83      3.34 o 
   2   8  11        0.63       -2.47      2.53 o 
   3   8  11        0.65       -1.06      2.78 o 
   4   8  11        2.66       -0.11      2.95 o 
   5   8  11        8.58        9.99      3.49 o 
  -7   9  11       28.77       37.24      6.02 o 
  -6   9  11      181.38      235.25     10.15 o 
  -5   9  11        2.82        0.86      3.87 o 
  -4   9  11       39.25       41.20      5.42 o 
  -3   9  11       87.36       78.41      4.29 o 
  -2   9  11        5.99        1.14      2.69 o 
  -1   9  11      138.77      131.69      5.41 o 
   0   9  11        0.87        1.17      2.77 o 
   1   9  11        8.92        4.97      2.79 o 
   2   9  11        1.18        0.58      2.88 o 
   3   9  11       15.42       19.65      3.49 o 
   4   9  11       21.36       22.57      3.91 o 
  -6  10  11        3.45       15.40      5.42 o 
  -5  10  11       34.13       30.28      5.50 o 
  -4  10  11        1.18        0.60      3.96 o 
  -3  10  11       48.58       47.49      8.47 o 
  -2  10  11        0.19       -0.52      2.90 o 
  -1  10  11       13.29        6.54      4.99 o 
   0  10  11       15.34       10.26      3.20 o 
   1  10  11        6.03        3.97      3.05 o 
   2  10  11       25.85       24.25      3.59 o 
   3  10  11        0.27       -3.01      3.01 o 
  -5  11  11       13.35       12.30      5.16 o 
  -4  11  11        2.33        3.61      4.30 o 
  -3  11  11       34.16       32.61      4.04 o 
  -2  11  11        0.23       -1.10      3.03 o 
  -1  11  11       17.59        9.83      5.93 o 
   0  11  11        4.65        3.45      2.90 o 
   1  11  11        2.45       -1.36      3.21 o 
   2  11  11        1.77       -1.74      3.02 o 
  -3  12  11       26.56       18.21      3.83 o 
  -2  12  11        0.00        0.28      3.24 o 
  -1  12  11        6.18        4.44      3.24 o 
   0  12  11        7.73        4.48      5.98 o 
  -8   0  12        1.13        0.69      4.04 o 
  -4   0  12       55.37       73.80      4.82 o 
  -2   0  12       24.12       20.90      4.04 o 
   0   0  12      127.43      133.58      7.05 o 
   2   0  12        5.16        9.46      3.87 o 
   4   0  12        9.02       11.87      4.13 o 
   6   0  12        0.00        3.21      3.33 o 
  -9   1  12       44.58       50.72      4.71 o 
  -8   1  12        2.57        4.14      4.64 o 
  -7   1  12        1.88        1.69      2.61 o 
  -5   1  12       13.51        8.86      3.18 o 
  -4   1  12       52.31       51.52      3.01 o 
  -3   1  12        0.88        2.44      2.54 o 
  -2   1  12        0.32        0.74      3.14 o 
  -1   1  12       87.30       85.67      3.98 o 
   0   1  12      131.13      141.90      5.14 o 
   1   1  12        8.64       13.25      2.70 o 
   2   1  12       18.51       15.75      2.94 o 
   3   1  12      148.39      159.18      7.01 o 
   4   1  12        0.76        2.09      2.32 o 
   5   1  12       10.32       11.42      2.56 o 
   6   1  12        7.22        6.04      2.59 o 
  -9   2  12       39.19       42.01      4.50 o 
  -8   2  12        0.19        1.71      2.82 o 
  -7   2  12        2.50       -1.34      2.52 o 
  -5   2  12      101.09        4.21      2.58 o 
  -4   2  12       60.04       50.83      3.07 o 
  -3   2  12      313.35      318.04      7.60 o 
  -2   2  12        6.77        5.66      2.18 o 
  -1   2  12       56.09       52.95      3.37 o 
   0   2  12        5.14        4.28      2.36 o 
   1   2  12        0.21        1.40      2.15 o 
   2   2  12        2.79        2.33      2.42 o 
   3   2  12        0.00        0.09      2.31 o 
   4   2  12       20.34       25.97      6.11 o 
   5   2  12        0.47        1.94      2.54 o 
   6   2  12        1.17        4.82      2.72 o 
  -9   3  12        0.06        3.61      4.56 o 
  -8   3  12        0.69       -0.79      3.66 o 
  -7   3  12        0.11       -1.34      2.63 o 
  -5   3  12       19.86       15.31      3.61 o 
  -4   3  12        2.99        1.42      2.07 o 
  -3   3  12       45.60       42.59      3.27 o 
  -2   3  12       45.05       41.47      3.49 o 
  -1   3  12        0.17        0.35      2.97 o 
   0   3  12      134.47      138.68      5.14 o 
   1   3  12       41.40       50.33      3.85 o 
   2   3  12       36.89       37.39      3.86 o 
   3   3  12        1.99        3.10      2.73 o 
   4   3  12        1.80        0.05      2.94 o 
   5   3  12        3.07        7.87      3.13 o 
   6   3  12        8.28        6.86      3.56 o 
  -9   4  12        2.39       -1.38      4.39 o 
  -8   4  12        1.38       -0.86      4.21 o 
  -7   4  12        0.65        0.34      3.87 o 
  -5   4  12      178.61      178.39      7.83 o 
  -4   4  12        8.15        5.48      2.28 o 
  -3   4  12       71.29       74.52      3.89 o 
  -2   4  12       33.29       30.89      3.39 o 
  -1   4  12       82.29       92.73      4.22 o 
   0   4  12       31.25       40.99      3.74 o 
   1   4  12        0.10       -2.00      2.21 o 
   2   4  12        1.06        0.49      2.58 o 
   3   4  12        0.32       -0.02      2.67 o 
   4   4  12        5.06        8.73      4.77 o 
   5   4  12       39.94       45.25      4.44 o 
  -8   5  12        2.99        3.62      3.40 o 
  -7   5  12        0.07       -2.75      2.75 o 
  -5   5  12        0.77        3.61      3.44 o 
  -4   5  12       86.38       65.17     14.71 o 
  -3   5  12      377.02      430.76     18.02 o 
  -2   5  12      100.07      105.71      4.59 o 
  -1   5  12       10.53       14.66      2.83 o 
   0   5  12       29.98       31.08      8.56 o 
   1   5  12        0.02        0.35      2.38 o 
   2   5  12       13.98       10.16      2.72 o 
   3   5  12        0.67       -0.24      2.76 o 
   4   5  12        0.03       -1.85      2.65 o 
   5   5  12       12.06       17.26      3.70 o 
  -8   6  12       36.24       51.44     12.73 o 
  -7   6  12        4.23       13.93      4.47 o 
  -5   6  12       56.62       46.71      4.64 o 
  -4   6  12        2.96        5.10      2.53 o 
  -3   6  12        5.76        5.77      2.68 o 
  -2   6  12      494.27      518.16     11.22 o 
  -1   6  12      145.67      159.50      7.01 o 
   0   6  12       48.61       57.89      4.42 o 
   1   6  12        0.44       -0.52      3.87 o 
   2   6  12        4.67        8.01      4.00 o 
   3   6  12        0.00       -2.56      2.56 o 
   4   6  12        2.09        1.31      3.03 o 
   5   6  12        5.81        4.19      3.43 o 
  -8   7  12       36.70       55.65      7.23 o 
  -7   7  12       11.33       22.71      5.33 o 
  -5   7  12        2.38        8.17      3.70 o 
  -4   7  12       48.60       47.14      5.76 o 
  -3   7  12       34.03       29.97      3.44 o 
  -2   7  12       29.16       24.40      4.86 o 
  -1   7  12       99.69      106.96      4.82 o 
   0   7  12       13.47       17.71      3.12 o 
   1   7  12       79.03       85.22      4.62 o 
   2   7  12        5.37        7.51      3.16 o 
   3   7  12       65.44       60.92      4.31 o 
   4   7  12        1.26        1.98      3.10 o 
  -5   8  12       89.33       94.10      6.45 o 
  -4   8  12        0.67       -3.53      3.53 o 
  -3   8  12        4.35        0.44      2.58 o 
  -2   8  12       30.54       38.64      3.98 o 
  -1   8  12        0.00       -2.63      2.63 o 
   0   8  12       25.43       24.56      3.61 o 
   1   8  12        9.45        7.70      3.10 o 
   2   8  12       90.62       95.98      5.01 o 
   3   8  12        5.63        7.18      3.09 o 
  -5   9  12       15.42       18.75      4.73 o 
  -4   9  12        0.30       -3.78      3.78 o 
  -3   9  12        0.37       -2.71      2.71 o 
  -2   9  12        1.27       -0.68      2.80 o 
  -1   9  12       19.53       18.73      3.57 o 
   0   9  12       26.62       28.93      3.94 o 
   1   9  12        8.08        9.01      4.21 o 
   2   9  12       28.16       31.04      5.72 o 
   3   9  12       16.71       13.50      3.72 o 
  -5  10  12        1.82        9.29      4.73 o 
  -4  10  12        0.62       -1.03      4.39 o 
  -3  10  12        0.65       -1.38      2.95 o 
  -2  10  12        0.05       -0.70      2.99 o 
  -1  10  12        4.85        5.38      3.30 o 
   0  10  12        0.47       -0.12      3.09 o 
   1  10  12       66.54       71.85      4.70 o 
  -3  11  12        5.34        5.47      3.37 o 
  -2  11  12       16.75       24.25      4.90 o 
  -1  11  12       12.43       11.04      4.69 o 
   0  11  12        3.11       -4.21      4.21 o 
  -3   0  13       25.65       22.19      3.96 o 
  -1   0  13       17.68       19.44      4.30 o 
   1   0  13        5.59        6.11      3.44 o 
   3   0  13       18.71       21.16      4.90 o 
   5   0  13        0.27        0.85      3.45 o 
  -8   1  13        4.60        3.98      3.13 o 
  -5   1  13        1.88        2.15      2.92 o 
  -4   1  13        7.91        8.26      2.37 o 
  -3   1  13       23.30       17.83      3.01 o 
  -2   1  13        3.52        0.10      2.34 o 
  -1   1  13        3.52        3.30      3.87 o 
   0   1  13        7.63       11.31      2.79 o 
   1   1  13       17.64       21.63      4.73 o 
   2   1  13       39.79       53.85      6.92 o 
   3   1  13      108.22      106.31      5.12 o 
   4   1  13        7.73        9.09      3.01 o 
   5   1  13        0.83        2.41      3.28 o 
  -8   2  13        0.47        2.00      3.31 o 
  -5   2  13       39.53       29.16      4.21 o 
  -4   2  13        4.81        3.86      2.36 o 
  -3   2  13       26.57       28.02      4.21 o 
  -2   2  13       88.97       80.21      4.07 o 
  -1   2  13       12.16        8.99      2.70 o 
   0   2  13        1.50        0.70      2.48 o 
   1   2  13       41.91       46.51      3.98 o 
   2   2  13        3.37        5.80      2.89 o 
   3   2  13        1.14        0.68      2.69 o 
   4   2  13        5.99        3.64      3.61 o 
   5   2  13        1.14        3.54      4.47 o 
  -8   3  13        5.53        4.64      4.64 o 
  -5   3  13        4.21        0.17      3.44 o 
  -4   3  13      206.61      210.58      7.31 o 
  -3   3  13       13.09        8.17      2.58 o 
  -2   3  13        0.43       -1.86      2.27 o 
  -1   3  13       86.39       85.07      4.32 o 
   0   3  13       80.10       71.98      4.01 o 
   1   3  13       90.92       91.99      4.47 o 
   2   3  13        2.91        3.20      2.77 o 
   3   3  13       10.39       10.70      4.86 o 
   4   3  13        0.04       -2.79      2.79 o 
  -8   4  13       10.16        2.84      4.56 o 
  -5   4  13       70.63       80.51      5.93 o 
  -4   4  13        4.11        0.61      2.30 o 
  -3   4  13      103.57      104.56      4.56 o 
  -2   4  13        0.07       -1.80      4.13 o 
  -1   4  13      180.40      200.20      6.50 o 
   0   4  13        5.39        6.97      2.69 o 
   1   4  13        0.88        1.03      2.82 o 
   2   4  13       30.10       38.10      4.04 o 
   3   4  13       11.89       13.33      5.89 o 
   4   4  13       16.49       24.16      3.93 o 
  -5   5  13        6.09        3.96      3.70 o 
  -4   5  13       11.06        7.14      5.72 o 
  -3   5  13       61.19       65.05      3.95 o 
  -2   5  13       16.23        7.78      2.97 o 
  -1   5  13      532.85      563.34     12.22 o 
   0   5  13      132.74      132.00      5.40 o 
   1   5  13        5.41        2.78      2.89 o 
   2   5  13        0.42       -2.73      2.85 o 
   3   5  13        0.12       -2.75      2.86 o 
   4   5  13        4.44        9.42      4.47 o 
  -5   6  13        1.30        1.98      3.78 o 
  -4   6  13        1.09        1.29      3.78 o 
  -3   6  13       16.30       11.21      2.85 o 
  -2   6  13      135.04      144.85      5.69 o 
  -1   6  13       15.80       17.02      3.27 o 
   0   6  13        1.01        0.28      4.99 o 
   1   6  13       94.95       97.83      5.02 o 
   2   6  13        0.57       -2.75      2.75 o 
   3   6  13        7.41        9.13      3.49 o 
  -5   7  13        0.02        3.35      4.13 o 
  -4   7  13        2.18       -3.78      3.78 o 
  -3   7  13        0.16       -0.35      2.83 o 
  -2   7  13        0.35       -0.09      2.71 o 
  -1   7  13       35.03       30.88      4.56 o 
   0   7  13       30.32       42.27      4.35 o 
   1   7  13        4.14        4.61      3.31 o 
   2   7  13        7.34        8.01      3.43 o 
   3   7  13        4.66        8.82      3.53 o 
  -5   8  13        2.64       -4.04      4.04 o 
  -4   8  13        5.99       -1.20      4.04 o 
  -3   8  13       19.75       18.86      3.91 o 
  -2   8  13        9.56        6.71      3.07 o 
  -1   8  13        0.00        1.09      3.13 o 
   0   8  13        1.39        2.88      3.18 o 
   1   8  13      111.45      121.84      5.71 o 
   2   8  13       44.08       55.32      4.98 o 
  -4   9  13       52.62       64.60      6.19 o 
  -3   9  13       41.63       45.34      4.50 o 
  -2   9  13       13.37       13.46      3.59 o 
  -1   9  13       93.25       88.11      5.05 o 
   0   9  13        5.32        7.44      3.49 o 
   1   9  13       11.21       11.05      6.06 o 
  -2  10  13        3.79        1.27      3.20 o 
  -4   0  14       67.40       55.56      4.82 o 
  -2   0  14       10.98       17.46      4.13 o 
   0   0  14        5.16        3.96      3.96 o 
   2   0  14        1.75        1.38      4.21 o 
   4   0  14        9.88       15.83      5.25 o 
  -4   1  14       22.52       16.31      4.30 o 
  -3   1  14       12.33       16.55      2.95 o 
  -2   1  14        7.76       12.07      2.88 o 
  -1   1  14        0.29        0.93      2.51 o 
   0   1  14        4.88        2.58      2.92 o 
   1   1  14       29.66       41.74      4.39 o 
   2   1  14       99.49      105.37      5.17 o 
   3   1  14        0.16       -2.79      2.95 o 
   4   1  14        0.69       -0.30      3.22 o 
  -4   2  14       14.11        3.80      2.75 o 
  -3   2  14       55.82       58.06      3.83 o 
  -2   2  14       15.60       14.85      3.70 o 
  -1   2  14       37.57       40.50      4.07 o 
   0   2  14        9.41        5.45      2.89 o 
   1   2  14        0.01        3.56      2.72 o 
   2   2  14       20.31       30.53      4.30 o 
   3   2  14       10.90       12.54      3.49 o 
  -5   3  14        1.21        0.69      3.53 o 
  -4   3  14        1.09        2.53      2.65 o 
  -3   3  14       21.88       19.32      6.24 o 
  -2   3  14        8.22        8.36      2.70 o 
  -1   3  14      152.43      172.62      6.14 o 
   0   3  14       20.42       16.36      3.40 o 
   1   3  14       13.53       19.36      3.40 o 
   2   3  14       24.93       30.74      8.17 o 
   3   3  14        0.90        0.39      3.22 o 
  -5   4  14        0.45        0.86      3.96 o 
  -4   4  14        0.73        2.48      3.14 o 
  -3   4  14       97.60       97.09      4.68 o 
  -2   4  14       67.28       69.52      4.32 o 
  -1   4  14       62.32       60.72      4.16 o 
   0   4  14        0.72       -0.90      3.70 o 
   1   4  14       35.32       43.48      5.46 o 
   2   4  14        1.23       -0.20      2.74 o 
   3   4  14        0.00        1.42      3.20 o 
  -5   5  14       10.76       14.19      4.47 o 
  -4   5  14        2.09       -3.78      3.78 o 
  -3   5  14        0.04        1.46      2.82 o 
  -2   5  14       27.86       21.64      3.70 o 
  -1   5  14      119.72      140.50      6.19 o 
   0   5  14       10.83        8.93      4.30 o 
   1   5  14        0.06       -3.28      3.28 o 
   2   5  14       29.85       33.57      4.38 o 
  -5   6  14        3.35       -3.53      4.30 o 
  -4   6  14        0.41        0.26      4.21 o 
  -3   6  14       23.02       22.08      3.64 o 
  -2   6  14       73.13       82.10      7.01 o 
  -1   6  14       19.56       25.63      3.79 o 
   0   6  14      175.90      192.77      6.96 o 
   1   6  14       65.25       75.76      4.86 o 
   2   6  14        3.77        6.80      3.65 o 
  -5   7  14        0.03        4.99      4.64 o 
  -4   7  14        6.59        5.25      4.73 o 
  -3   7  14       16.85       10.60      3.37 o 
  -2   7  14       20.85       13.89      3.28 o 
  -1   7  14        2.34        1.50      3.15 o 
   0   7  14       81.49       92.51      5.26 o 
   1   7  14        1.63        2.68      3.45 o 
  -3   8  14       38.55       57.40     10.11 o 
  -2   8  14        0.73        1.55      3.31 o 
  -1   8  14        6.58        7.92      9.07 o 
   0   8  14        5.66        5.85      3.62 o 
  -3   0  15       93.27       91.60      6.45 o 
  -1   0  15        3.23        9.12      4.47 o 
   1   0  15        3.43        4.64      4.56 o 
  -4   1  15       15.24       12.74      3.09 o 
  -3   1  15        7.38        6.41      2.89 o 
  -2   1  15        1.77        0.87      2.77 o 
  -1   1  15        7.33        7.69      3.13 o 
   0   1  15       13.60       16.27      3.50 o 
   1   1  15       12.30       15.53      3.59 o 
   2   1  15        3.38        2.92      3.22 o 
  -4   2  15       32.60       34.55      6.45 o 
  -3   2  15        5.87        6.33      3.66 o 
  -2   2  15        7.30       10.63      4.90 o 
  -1   2  15        4.58        1.91      3.13 o 
   0   2  15        6.48        5.24      3.16 o 
   1   2  15       15.06       21.75      9.38 o 
   2   2  15       13.48       17.63      3.71 o 
  -4   3  15       20.15       33.04      4.77 o 
  -3   3  15        0.18        2.94      2.98 o 
  -2   3  15       99.70      109.74      5.17 o 
  -1   3  15        4.58        7.71      3.19 o 
   0   3  15        0.56       -1.55      3.16 o 
   1   3  15        0.00       -0.28      3.25 o 
  -4   4  15       11.84       16.60      4.64 o 
  -3   4  15       12.17       16.73      3.80 o 
  -2   4  15       49.40       40.99      4.35 o 
  -1   4  15        7.13        8.30      3.47 o 
   0   4  15        0.06        0.20      3.07 o 
   1   4  15      105.61      116.96     14.58 o 
  -5   5  15       22.15       21.33      5.16 o 
  -4   5  15        3.86        2.49      4.64 o 
  -3   5  15        4.07        3.61      3.28 o 
  -2   5  15        0.00       -1.74      2.90 o 
  -1   5  15      102.19      105.12      5.44 o 
   0   5  15        1.12        2.07      5.72 o 
  -3   6  15        0.01        2.95      3.49 o 
  -2   6  15       15.26       13.16      3.89 o 
  -1   6  15        7.86        4.03      3.52 o 
  -4   0  16        0.02       12.04      5.42 o 
  -2   0  16        0.47        3.61      4.56 o 
  -4   1  16        0.40        6.60      6.92 o 
  -3   1  16       16.45        8.61      3.37 o 
  -2   1  16       12.88       12.50      3.56 o 
  -1   1  16       22.45       29.42      4.07 o 
  -3   2  16        9.20        9.24      4.95 o 
  -2   2  16        8.80        8.95      8.64 o 
  -1   2  16        2.60        1.06      3.37 o 
                                                 
